# Supplementary material for: Ethyl 2-(1H-1,2,3-benzotriazol-1-yl)acetate
Source: Acta Crystallogr Sect E Struct Rep Online. 2010 Dec 15;67(Pt 1):o140. doi: 10.1107/S160053681005138X (PMC3050192; doi:10.1107/S160053681005138X)
Supplement: Supplementary file 2 [file e-67-0o140-Isup2.hkl]

# 
# h,k,l, Fc-squared, Fo-squared, sigma(Fo-squared) and status flag 
# 
data_I
_shelx_title ' Z in C2/c' 
_shelx_refln_list_code          4 
_shelx_F_calc_maximum      314.88 
_exptl_crystal_F_000       864.00 
_reflns_d_resolution_high  0.7591 
 
loop_ 
 _symmetry_equiv_pos_as_xyz 
 'x, y, z' 
 '-x, y, -z+1/2' 
 'x+1/2, y+1/2, z' 
 '-x+1/2, y+1/2, -z+1/2' 
 '-x, -y, -z' 
 'x, -y, z-1/2' 
 '-x+1/2, -y+1/2, -z' 
 'x+1/2, -y+1/2, z-1/2' 
 
_cell_length_a    20.6734 
_cell_length_b    11.9284 
_cell_length_c     9.3420 
_cell_angle_alpha  90.000 
_cell_angle_beta  111.770 
_cell_angle_gamma  90.000 
 
_shelx_F_squared_multiplier     1.000 
 
loop_ 
 _refln_index_h 
 _refln_index_k 
 _refln_index_l 
 _refln_F_squared_calc 
 _refln_F_squared_meas 
 _refln_F_squared_sigma 
 _refln_observed_status 
   2   0   0    25240.19    20498.43    320.32 o 
   4   0   0      194.92      279.45      5.46 o 
   6   0   0     1390.79     1219.87     23.12 o 
   8   0   0     2420.56     2696.78     45.93 o 
  10   0   0     1585.70     1979.16     35.92 o 
  12   0   0     1505.08     1505.67     35.32 o 
  14   0   0      376.81      409.34     16.30 o 
  16   0   0        3.89       -0.88      8.80 o 
  18   0   0       87.66       66.04     13.21 o 
  20   0   0      114.29      109.19     17.61 o 
  22   0   0        5.84        8.80     12.33 o 
  24   0   0       18.89       15.85     14.97 o 
   1   1   0     3081.47     2810.08     54.03 o 
   3   1   0     5425.25     5072.43     56.20 o 
   5   1   0      606.31      679.32      8.68 o 
   7   1   0     1623.98     1610.89     19.99 o 
   9   1   0      155.12      136.19      3.86 o 
  11   1   0      599.51      622.21     14.44 o 
  13   1   0        7.98        4.76      3.40 o 
  15   1   0      222.26      279.76     10.04 o 
  17   1   0      386.84      396.23     18.06 o 
  19   1   0        0.01       -0.17      6.51 o 
  21   1   0       53.65       54.44     10.58 o 
  23   1   0       18.29       12.45      8.65 o 
  25   1   0        3.39        1.76      9.34 o 
   0   2   0    18226.06    17777.72    460.99 o 
   2   2   0    22672.29    22125.79    344.06 o 
   4   2   0     7385.85     7804.84     94.88 o 
   6   2   0      274.94      349.34      6.97 o 
   8   2   0      108.85       76.03      2.63 o 
  10   2   0      618.56      577.29      8.64 o 
  12   2   0      551.59      700.61     10.53 o 
  14   2   0        0.59       -0.37      2.43 o 
  16   2   0        0.21        2.59      3.37 o 
  18   2   0      195.58      225.16     14.91 o 
  20   2   0       57.21       54.23      9.96 o 
  22   2   0       18.78        8.87      8.02 o 
  24   2   0       17.70       25.64     11.01 o 
   1   3   0     6328.75     5619.77     87.93 o 
   3   3   0     6589.30     6037.29     83.58 o 
   5   3   0     2268.40     2480.12     29.14 o 
   9   3   0      213.73      187.77      8.43 o 
  11   3   0       28.89       29.13      2.24 o 
  13   3   0        1.24       -1.04      1.88 o 
  15   3   0      157.37      129.87      7.06 o 
  17   3   0       10.33        7.37      5.85 o 
  19   3   0        7.17       -1.76      6.85 o 
  21   3   0       61.30       72.94     19.81 o 
  23   3   0       13.47       17.38     11.45 o 
   0   4   0    11512.41    10920.89    226.10 o 
   2   4   0      372.03      328.83     11.42 o 
   4   4   0     2536.74     2531.44     30.33 o 
   6   4   0      171.11      230.43      9.90 o 
   8   4   0      444.19      524.09      8.72 o 
  10   4   0      106.83       91.90      3.81 o 
  12   4   0       27.44       41.92      3.53 o 
  14   4   0      394.32      367.75      9.68 o 
  16   4   0      194.64      181.43      8.44 o 
  18   4   0       98.33       94.17      8.61 o 
  20   4   0      115.01      126.78     12.77 o 
  22   4   0       45.68       46.79     10.58 o 
  24   4   0        4.12       -0.88     12.33 o 
   3   5   0       39.93       79.80      4.94 o 
   5   5   0     3858.40     3621.95     47.16 o 
   7   5   0      344.16      298.31      6.87 o 
   9   5   0     1653.95     1888.07     24.64 o 
  11   5   0      113.72      110.67      4.79 o 
  13   5   0       32.29       32.78      3.68 o 
  15   5   0      151.61      135.05      8.87 o 
  17   5   0      527.39      560.59     27.34 o 
  19   5   0        0.04       -4.40     10.57 o 
  21   5   0       99.32      153.22     21.13 o 
  23   5   0        2.32       15.85     14.09 o 
   0   6   0       83.00       94.67      5.60 o 
   2   6   0      569.42      494.08      9.79 o 
   4   6   0     5100.96     5361.58     57.60 o 
   6   6   0     2766.97     2907.40     43.87 o 
   8   6   0      247.09      284.15      6.99 o 
  10   6   0      119.69      116.61      6.76 o 
  12   6   0      255.68      258.40      7.90 o 
  14   6   0      200.00      206.64      9.15 o 
  16   6   0      103.40      111.28      8.75 o 
  18   6   0      140.60      148.50     12.90 o 
  20   6   0       79.03       57.23     15.85 o 
  22   6   0       34.46       14.97     14.09 o 
   1   7   0       41.75       23.04      3.15 o 
   3   7   0       36.24       63.25      3.48 o 
   5   7   0      367.09      495.13     10.51 o 
   7   7   0      472.29      377.86     10.22 o 
   9   7   0       29.29       19.67      2.91 o 
  11   7   0       38.50       24.47      5.77 o 
  13   7   0      332.07      388.09     13.22 o 
  15   7   0      112.42      144.66      9.63 o 
  17   7   0       46.37       29.42     10.57 o 
  19   7   0        0.40       -5.07      6.51 o 
  21   7   0        1.45       -7.92     12.33 o 
   0   8   0     1158.08     1124.24     27.75 o 
   2   8   0      431.13      453.57     10.53 o 
   4   8   0       93.42      100.99      4.91 o 
   6   8   0       99.20      124.36      5.39 o 
   8   8   0        3.59        2.20      2.43 o 
  10   8   0        0.29        1.70      2.77 o 
  12   8   0      235.34      254.55     11.50 o 
  14   8   0      357.40      362.67     34.35 o 
  16   8   0       77.26       76.06     10.53 o 
  18   8   0       23.47       14.40      7.92 o 
  20   8   0       13.22       18.49     14.09 o 
   1   9   0      148.42      145.27      7.63 o 
   3   9   0      357.56      314.23      9.52 o 
   5   9   0       33.62       54.47      4.22 o 
   7   9   0       49.43       88.02      6.34 o 
   9   9   0      108.21       95.99      6.17 o 
  11   9   0      208.97      223.38     11.09 o 
  13   9   0       21.21        8.54      5.14 o 
  15   9   0       39.90       56.71      9.52 o 
  17   9   0       23.33       29.43      8.65 o 
  19   9   0        0.25        5.28     11.45 o 
   0  10   0      846.43      787.46    131.78 o 
   2  10   0      257.98      274.34      9.45 o 
   4  10   0       12.18       24.06      4.63 o 
   6  10   0        0.01        3.38      3.32 o 
   8  10   0      148.62      136.38      7.51 o 
  10  10   0        0.58       -0.21      4.52 o 
  12  10   0      178.38      186.64     12.44 o 
  14  10   0       22.70       27.19      9.25 o 
  16  10   0        0.86       -4.00      6.76 o 
  18  10   0        0.18       -4.04      7.16 o 
   1  11   0       62.37       63.74      7.76 o 
   3  11   0      256.03      261.05     14.20 o 
   5  11   0      258.67      276.31     12.40 o 
   7  11   0      139.08      135.26     15.07 o 
   9  11   0        2.91       -1.97      5.26 o 
  11  11   0       17.37       17.27      9.69 o 
  13  11   0       17.55       12.05     13.65 o 
  15  11   0        2.12        3.08      7.39 o 
  17  11   0        1.31        6.67      7.81 o 
   0  12   0       68.10       86.29     12.33 o 
   2  12   0        9.84        3.47      4.18 o 
   4  12   0        1.42        1.00      4.10 o 
   6  12   0       31.73       21.99      7.69 o 
   8  12   0       78.06       85.07     15.41 o 
  10  12   0        0.03       -1.44      6.16 o 
  12  12   0        3.70        2.56     11.45 o 
  14  12   0        0.40       -7.92      7.92 o 
   1  13   0        0.94       -0.15      3.93 o 
   3  13   0        0.53       -1.49      4.25 o 
   5  13   0        2.29       -0.37      4.25 o 
   7  13   0        1.89       -4.58      5.86 o 
   9  13   0        2.61       -2.16      6.13 o 
  11  13   0        3.85        9.24      7.16 o 
  13  13   0        0.18       -2.64     11.45 o 
   0  14   0       15.21       12.47     13.65 o 
   2  14   0        8.00        3.05      4.69 o 
   4  14   0        0.18        7.14      5.56 o 
   6  14   0        3.92       -5.72      6.13 o 
   8  14   0        0.61        3.30      7.16 o 
  10  14   0        1.48       -3.52     11.45 o 
   1  15   0        3.36       -4.56      5.08 o 
   3  15   0       20.98       21.62      6.11 o 
   5  15   0       28.86       41.57      9.92 o 
   7  15   0       10.91        7.04     13.21 o 
 -25   1   1        3.06       -1.11      8.39 o 
 -23   1   1        6.82        1.63      8.39 o 
 -21   1   1        0.75       -3.52      6.85 o 
 -19   1   1      109.00      105.26     19.37 o 
 -17   1   1        2.61       -5.05      5.05 o 
 -15   1   1       21.84       11.68      3.93 o 
 -13   1   1       93.47       96.84      4.41 o 
 -11   1   1     1223.77     1124.43     16.87 o 
  -9   1   1     1166.29     1163.43     15.36 o 
  -7   1   1     2623.93     2319.70     25.54 o 
  -5   1   1     3220.45     3507.54     40.57 o 
  -3   1   1     1439.82     1452.66     18.61 o 
   1   1   1     4740.08     5095.86     49.18 o 
   3   1   1      142.86       65.95      2.12 o 
   5   1   1      700.08      584.12      7.69 o 
   7   1   1        0.46       -0.45      1.35 o 
   9   1   1        1.01        3.63      1.72 o 
  11   1   1        5.84        2.34      1.99 o 
  13   1   1        3.96        4.74      2.50 o 
  15   1   1       18.58       26.93      4.19 o 
  17   1   1      319.51      365.88     22.34 o 
  19   1   1       10.77       14.16      9.24 o 
  21   1   1        1.08       -6.37      6.51 o 
  23   1   1        4.73       -7.76      7.76 o 
 -24   2   1        0.84       -3.03     15.41 o 
 -22   2   1        1.58        3.45      8.02 o 
 -20   2   1       20.96       10.57      7.47 o 
 -18   2   1       92.83      109.68     18.93 o 
 -16   2   1       34.34       48.13      7.76 o 
 -14   2   1      241.79      225.82      7.09 o 
 -12   2   1        7.20        2.41      1.37 o 
 -10   2   1     3878.18     4247.57     45.35 o 
  -8   2   1      522.39      635.07      9.29 o 
  -6   2   1      503.67      528.27      6.67 o 
  -4   2   1    19364.45    19663.56    188.35 o 
  -2   2   1      407.63      428.63      8.99 o 
   0   2   1      501.48      419.46      6.85 o 
   2   2   1    17186.41    16495.47    167.35 o 
   4   2   1     6897.99     7025.47     68.47 o 
   6   2   1      510.36      372.56     11.71 o 
   8   2   1        6.36        1.17      1.31 o 
  10   2   1        1.91       11.44      1.82 o 
  12   2   1       14.27       12.10      2.49 o 
  14   2   1      243.56      246.09      6.98 o 
  16   2   1      378.46      444.87     23.15 o 
  18   2   1       91.21      124.11     12.13 o 
  20   2   1        2.44        3.13     10.57 o 
  22   2   1       17.71       29.67     16.29 o 
  24   2   1        0.00       -8.36      8.36 o 
 -25   3   1       10.05        5.68      9.64 o 
 -23   3   1        0.16        3.86      8.02 o 
 -21   3   1        0.03       -6.23      6.23 o 
 -19   3   1        1.46        5.04      6.76 o 
 -17   3   1       13.36       17.90      6.52 o 
 -15   3   1      100.14       94.91      5.09 o 
 -13   3   1      818.13      790.58     14.37 o 
 -11   3   1      726.80      928.22     13.62 o 
  -9   3   1      268.87      334.01      6.77 o 
  -7   3   1      189.09      239.99      4.19 o 
  -5   3   1     3435.81     3487.25     37.18 o 
  -3   3   1     4101.82     3782.16     48.45 o 
  -1   3   1     1010.61     1001.93     15.77 o 
   1   3   1     9607.50     8705.09    106.35 o 
   3   3   1       39.82       20.36      1.98 o 
   5   3   1     3252.41     3671.20     39.52 o 
   7   3   1     1880.14     1779.27     22.70 o 
   9   3   1      118.23      168.49      6.51 o 
  11   3   1      229.82      215.60      5.71 o 
  13   3   1      747.89      792.77     13.52 o 
  15   3   1       66.63       77.49      6.74 o 
  17   3   1       88.64      109.28      7.51 o 
  19   3   1        0.51        1.76      6.85 o 
  21   3   1        7.00       -2.51      8.02 o 
  23   3   1        9.83        0.00     13.21 o 
 -24   4   1        1.91        3.13      9.01 o 
 -22   4   1        4.17       -2.18      7.76 o 
 -20   4   1        1.12        4.48      6.76 o 
 -18   4   1        6.25       -3.10      4.26 o 
 -16   4   1      525.85      490.45     11.43 o 
 -14   4   1      287.23      329.47      9.96 o 
 -12   4   1        0.64        1.40      2.26 o 
 -10   4   1        8.29       12.49      1.88 o 
  -8   4   1      165.58      143.79      4.37 o 
  -6   4   1      733.29      770.85      9.84 o 
  -4   4   1       31.49       41.08      1.76 o 
  -2   4   1      974.55      953.58     12.52 o 
   0   4   1     6143.59     6164.64     85.12 o 
   2   4   1      151.00      138.91      4.22 o 
   4   4   1     1935.19     2061.82     28.21 o 
   6   4   1      133.42      111.47      3.71 o 
   8   4   1      374.72      410.15      8.71 o 
  10   4   1       49.64       50.46      3.02 o 
  12   4   1       53.35       58.10      3.84 o 
  14   4   1      352.47      409.13     14.17 o 
  16   4   1       97.73      122.64      7.83 o 
  18   4   1       27.26       19.44      8.73 o 
  20   4   1       12.50        9.69     12.33 o 
  22   4   1        0.80       -3.52     12.33 o 
 -23   5   1        3.35       -1.76     11.45 o 
 -21   5   1        2.13        6.34     10.13 o 
 -19   5   1       37.86       42.79      8.88 o 
 -17   5   1        0.18       -0.11      3.64 o 
 -15   5   1      143.84      120.96      5.88 o 
 -13   5   1      371.07      394.39     16.75 o 
 -11   5   1        0.99        1.86      1.58 o 
  -9   5   1        0.19       -0.51      1.71 o 
  -7   5   1      595.86      573.89      7.98 o 
  -5   5   1     1299.86     1277.72     14.61 o 
  -3   5   1       14.86       14.99      1.69 o 
  -1   5   1       53.22       45.28      3.03 o 
   1   5   1      211.30      250.55      6.82 o 
   3   5   1     1659.71     1644.00     26.13 o 
   5   5   1     1234.32     1284.49     17.40 o 
   7   5   1      489.98      590.89     11.10 o 
   9   5   1       34.47       33.03      2.83 o 
  11   5   1      666.12      665.87     11.80 o 
  13   5   1      132.68      141.85      7.39 o 
  15   5   1       82.27      108.91      8.99 o 
  17   5   1        0.01       -4.99     12.33 o 
  19   5   1        0.00       -4.40      9.69 o 
  21   5   1        0.09        7.92     13.21 o 
  23   5   1        3.56       -3.52     12.33 o 
 -24   6   1       21.22       23.77     15.85 o 
 -22   6   1        2.49        7.92     13.21 o 
 -20   6   1        3.17       -0.88     11.45 o 
 -18   6   1        0.61        3.35      5.86 o 
 -16   6   1        1.04        0.74      2.95 o 
 -14   6   1       48.53       48.49      4.39 o 
 -12   6   1       45.63       41.59      3.83 o 
 -10   6   1        6.41        9.74      2.50 o 
  -8   6   1      336.22      292.25      6.31 o 
  -6   6   1      110.75      143.25      3.63 o 
  -4   6   1      565.46      616.63      9.11 o 
  -2   6   1        1.63        1.30      1.43 o 
   0   6   1       68.92       69.66      3.93 o 
   2   6   1      473.22      500.75     10.89 o 
   4   6   1      226.24      214.97      7.63 o 
   6   6   1       57.66       59.71      3.77 o 
   8   6   1       10.81        5.18      2.39 o 
  10   6   1      168.37      184.45      6.63 o 
  12   6   1       64.35       87.45      6.13 o 
  14   6   1       72.54      107.54      8.77 o 
  16   6   1       37.62       28.89      6.26 o 
  18   6   1        2.97        9.44      6.76 o 
  20   6   1        0.00       -6.16     10.57 o 
  22   6   1        2.52       16.73     14.09 o 
 -23   7   1        1.99        2.64     14.09 o 
 -21   7   1       17.26       26.41     14.09 o 
 -19   7   1        0.72        3.52     12.33 o 
 -17   7   1       29.82       20.43      7.92 o 
 -15   7   1        8.81        4.46      8.52 o 
 -13   7   1       28.86       23.03      5.03 o 
 -11   7   1       96.85       96.59      5.75 o 
  -9   7   1       73.48       76.89      3.87 o 
  -7   7   1       88.05       90.22      3.53 o 
  -5   7   1      241.97      301.30      6.08 o 
  -3   7   1      168.05      180.63      4.80 o 
  -1   7   1      311.75      297.52      5.92 o 
   1   7   1       16.89       18.91      2.84 o 
   3   7   1       50.45       35.79      4.96 o 
   5   7   1      216.03      216.51      8.70 o 
   7   7   1        5.70        9.82      2.69 o 
   9   7   1       70.33       77.46      5.70 o 
  11   7   1       34.00       40.85      4.24 o 
  13   7   1      181.87      196.56     12.91 o 
  15   7   1        1.58       -4.15      4.78 o 
  17   7   1        3.11        0.66      6.13 o 
  19   7   1        7.57        2.35      7.39 o 
  21   7   1        1.19       -7.04     12.33 o 
 -22   8   1        3.04      -12.33     12.33 o 
 -20   8   1       15.01       10.57     13.21 o 
 -18   8   1       14.61       12.51      7.48 o 
 -16   8   1       10.63       16.14      5.66 o 
 -14   8   1        0.00       12.63      6.92 o 
 -12   8   1       60.24       68.84      6.86 o 
 -10   8   1       58.25       58.91      9.11 o 
  -8   8   1      186.80      216.29      7.58 o 
  -6   8   1       32.54       40.22      3.99 o 
  -4   8   1        3.48        5.19      1.95 o 
  -2   8   1       31.60       36.53      3.28 o 
   0   8   1      570.25      526.24     11.98 o 
   2   8   1      321.91      336.42      9.34 o 
   4   8   1        3.90        1.27      2.50 o 
   6   8   1      382.05      381.16      9.75 o 
   8   8   1      333.79      373.32      9.88 o 
  10   8   1       78.88       65.47      5.04 o 
  12   8   1       31.30       19.84      5.70 o 
  14   8   1        5.65       -0.13      4.78 o 
  16   8   1       13.02       12.71      6.98 o 
  18   8   1       24.15       29.00     17.61 o 
  20   8   1        0.24      -10.57     10.57 o 
 -21   9   1        7.23        9.69     14.09 o 
 -19   9   1        0.89        1.68      6.98 o 
 -17   9   1       16.43       11.94      7.62 o 
 -15   9   1       24.84       41.76      6.97 o 
 -13   9   1       15.24       15.70      5.14 o 
 -11   9   1      494.66      482.51     17.79 o 
  -9   9   1      466.97      524.00     15.13 o 
  -7   9   1      220.31      202.37     10.63 o 
  -5   9   1      129.04      126.95      7.32 o 
  -3   9   1       21.40       14.03      3.18 o 
  -1   9   1        8.60        3.94      2.51 o 
   1   9   1      566.11      526.85     12.65 o 
   3   9   1      861.51      805.00     16.95 o 
   5   9   1      104.80       93.86      5.46 o 
   7   9   1      239.80      228.12      8.15 o 
   9   9   1      540.96      548.15     13.02 o 
  11   9   1        3.09        9.77      4.20 o 
  13   9   1        3.39        7.04      8.80 o 
  15   9   1       19.45       20.96      7.76 o 
  17   9   1        9.27        4.84     12.77 o 
  19   9   1        0.02        2.54      8.25 o 
 -20  10   1        6.46       -7.92     13.21 o 
 -18  10   1       21.39       33.71      9.28 o 
 -16  10   1        6.43       14.57      5.96 o 
 -14  10   1        0.41        3.28      4.73 o 
 -12  10   1       63.74       73.79      7.78 o 
 -10  10   1       45.49       48.30     13.21 o 
  -8  10   1       14.08        5.93      3.89 o 
  -6  10   1       57.99       71.73      6.37 o 
  -4  10   1       58.22       40.83      5.36 o 
  -2  10   1        2.26        4.10      3.24 o 
   0  10   1      110.40      116.42     11.06 o 
   2  10   1       94.37       69.79      6.39 o 
   4  10   1       22.81       19.57      4.73 o 
   6  10   1      116.45      110.96      8.37 o 
   8  10   1       38.98       34.98      5.14 o 
  10  10   1       13.19        6.23      4.96 o 
  12  10   1        0.43       -0.63      6.51 o 
  14  10   1        9.57        6.60     15.85 o 
  16  10   1       15.83       19.97      8.65 o 
  18  10   1        6.64       10.78      8.88 o 
 -17  11   1        3.36        4.40      9.69 o 
 -15  11   1       23.48       14.12      7.62 o 
 -13  11   1       29.54       30.34      8.02 o 
 -11  11   1       54.12       43.28      9.69 o 
  -9  11   1      212.46      203.62     13.92 o 
  -7  11   1      208.06      215.55     10.46 o 
  -5  11   1       97.56       89.29      7.49 o 
  -3  11   1        5.96        3.53      3.56 o 
  -1  11   1       52.95       49.45      5.57 o 
   1  11   1      227.98      223.14     10.55 o 
   3  11   1      226.16      212.30      9.31 o 
   5  11   1      153.84      142.98      8.97 o 
   7  11   1      109.27      123.34      8.63 o 
   9  11   1       15.23       16.35      5.99 o 
  11  11   1        7.86        4.35      5.30 o 
  13  11   1       18.21       16.70     11.01 o 
  15  11   1       11.97       14.37     17.17 o 
  17  11   1        4.55       -7.04     14.09 o 
 -16  12   1        0.13        6.16     10.57 o 
 -14  12   1        2.72       -2.96      6.76 o 
 -12  12   1        8.42        4.65      6.34 o 
 -10  12   1        6.39        8.56      7.04 o 
  -8  12   1        3.46        0.65      5.89 o 
  -6  12   1        6.77        4.68      4.35 o 
  -4  12   1       21.46       16.19      5.24 o 
  -2  12   1       36.01       36.81      9.38 o 
   0  12   1       26.40       16.88      4.96 o 
   2  12   1       24.04       23.72      5.85 o 
   4  12   1       28.43       20.24      4.84 o 
   6  12   1        2.20        2.95      4.85 o 
   8  12   1        0.04       -3.97      3.97 o 
  10  12   1       23.90       30.82      8.25 o 
  12  12   1        8.70       15.85      9.69 o 
  14  12   1        0.19       -1.76      9.69 o 
 -13  13   1        0.82       -5.47      6.98 o 
 -11  13   1        8.19        3.38      7.16 o 
  -9  13   1        1.08       -5.61      5.70 o 
  -7  13   1       11.68       12.73      6.76 o 
  -5  13   1        7.08       12.16      5.10 o 
  -3  13   1        0.64       -0.86      4.26 o 
  -1  13   1        0.33       -4.34      4.34 o 
   1  13   1        4.75        6.58      4.65 o 
   3  13   1        0.58       -3.64      3.64 o 
   5  13   1        4.05        2.07      4.71 o 
   7  13   1        3.10        5.76      4.95 o 
   9  13   1       14.64       14.83     10.13 o 
  11  13   1        0.71       -5.28      7.92 o 
 -12  14   1        0.45       -3.52     12.33 o 
 -10  14   1        7.13       13.21     13.21 o 
  -8  14   1       13.40       28.83     16.73 o 
  -6  14   1        2.07       -0.23      6.98 o 
  -4  14   1       30.47       30.51      6.97 o 
  -2  14   1       15.02       18.06      5.82 o 
   0  14   1        0.22        0.82      4.54 o 
   2  14   1        0.19       -0.71      4.41 o 
   4  14   1        3.48        4.93      4.87 o 
   6  14   1       18.28        9.98     11.07 o 
   8  14   1        2.34        7.40      8.80 o 
  10  14   1        6.97       13.21     13.21 o 
  -7  15   1        1.47        3.52     12.33 o 
  -5  15   1        2.39       24.65     14.97 o 
  -3  15   1        0.05       -1.36      5.75 o 
  -1  15   1        0.03        0.65      5.27 o 
   1  15   1        0.12       -4.91      4.91 o 
   3  15   1        9.99       20.76      7.52 o 
   5  15   1       21.08       26.48      7.89 o 
 -26   0   2        0.03       18.49     14.09 o 
 -24   0   2        3.75       16.73     12.33 o 
 -22   0   2       69.23       41.38     14.09 o 
 -20   0   2       90.77       82.77     14.09 o 
 -18   0   2      221.22      228.11     19.38 o 
 -16   0   2       35.30       39.62      9.69 o 
 -14   0   2     1057.64     1203.08     45.87 o 
 -12   0   2     1709.88     2088.48     44.11 o 
 -10   0   2        7.84       15.67      2.36 o 
  -8   0   2    28277.70    29133.37    453.66 o 
  -6   0   2    99149.95   109954.54   4168.55 o 
  -4   0   2     1531.52     1546.25     20.35 o 
  -2   0   2    18674.11    20824.84    324.55 o 
   2   0   2     2287.23     3147.80     45.16 o 
   4   0   2     1963.58     2794.48     47.52 o 
   6   0   2     4588.53     4838.85     79.94 o 
   8   0   2      167.76      125.95      6.21 o 
  10   0   2       94.85       85.91      8.42 o 
  12   0   2      104.41       96.49      6.86 o 
  14   0   2       81.23       65.88      6.45 o 
  16   0   2      330.72      348.99     22.46 o 
  18   0   2      627.68      595.62     34.36 o 
  20   0   2       64.15      110.95     18.49 o 
  22   0   2        0.31       -4.40     11.45 o 
 -25   1   2        4.66       22.78     15.85 o 
 -23   1   2        0.00        1.66      7.76 o 
 -21   1   2       15.30       17.85     12.77 o 
 -19   1   2        1.96        2.64      6.23 o 
 -17   1   2      154.12      142.90     11.16 o 
 -15   1   2       12.48        8.36      4.98 o 
 -13   1   2      176.63      207.99      8.05 o 
 -11   1   2      463.42      475.57     10.21 o 
  -9   1   2     1585.21     1595.44     22.49 o 
  -7   1   2     2003.93     1876.44     23.23 o 
  -5   1   2    23973.83    24915.29    255.99 o 
  -3   1   2    62254.24    65643.95   1684.67 o 
   1   1   2     3993.58     3711.40     36.98 o 
   3   1   2        2.22        2.89      1.16 o 
   5   1   2     1023.76      919.17     13.25 o 
   7   1   2      458.01      508.07      9.16 o 
   9   1   2     3990.83     4465.90     53.65 o 
  11   1   2      540.96      522.32     10.51 o 
  13   1   2       53.98       44.96      4.28 o 
  15   1   2      187.31      195.77      7.74 o 
  17   1   2        4.31       10.86      5.30 o 
  19   1   2       30.00       34.34      9.34 o 
  21   1   2        0.17        8.35      8.39 o 
  23   1   2        2.87       -8.25      8.80 o 
 -26   2   2       17.79       12.89     22.45 o 
 -24   2   2       21.25        8.49     16.73 o 
 -22   2   2       11.67        3.33      7.14 o 
 -20   2   2       61.44       54.18      9.69 o 
 -18   2   2       40.55       58.75     13.65 o 
 -16   2   2        3.79        1.36      4.68 o 
 -14   2   2        0.81        1.79      2.37 o 
 -12   2   2        5.79        0.03      1.88 o 
 -10   2   2     1754.93     1934.78     30.37 o 
  -8   2   2     3808.67     3890.39     45.96 o 
  -6   2   2     4767.69     4863.02     51.45 o 
  -4   2   2     6361.70     6424.62     67.32 o 
  -2   2   2     2198.77     2591.07     30.54 o 
   0   2   2     6293.06     6995.03     63.90 o 
   4   2   2     2549.21     2430.99     27.45 o 
   6   2   2       14.20       10.98      1.74 o 
   8   2   2       15.58       24.90      2.28 o 
  10   2   2       15.91       12.39      2.20 o 
  12   2   2        7.09        2.33      2.08 o 
  14   2   2        0.01        3.17      2.65 o 
  16   2   2       71.73       56.20      6.86 o 
  18   2   2       57.38       68.89     10.26 o 
  20   2   2       18.97       20.55      9.01 o 
  22   2   2        0.00       -1.76      8.72 o 
 -25   3   2        1.29       -8.09      8.09 o 
 -23   3   2       10.51       15.95      8.25 o 
 -21   3   2        2.25        4.99      6.51 o 
 -19   3   2        9.18       10.87      5.03 o 
 -17   3   2        0.20       -3.82      3.82 o 
 -15   3   2      261.78      260.31      9.80 o 
 -13   3   2      225.51      220.04      7.24 o 
 -11   3   2        8.57        4.12      1.78 o 
  -9   3   2      153.42      168.04      3.39 o 
  -7   3   2      156.25      186.58      3.51 o 
  -5   3   2      223.22      149.55      2.79 o 
  -3   3   2     8018.98     7186.13     88.43 o 
  -1   3   2      284.38      247.18      5.26 o 
   1   3   2     1350.72     1245.82     16.31 o 
   3   3   2      239.99      182.09      4.07 o 
   5   3   2      161.17      247.06      5.00 o 
   7   3   2      846.03     1056.68     14.07 o 
   9   3   2        3.89        1.73      1.99 o 
  11   3   2       58.19       23.34      4.53 o 
  13   3   2      786.08      695.13     13.02 o 
  15   3   2      289.42      319.97     11.30 o 
  17   3   2       75.87       76.45      8.01 o 
  19   3   2       15.19        8.29      7.39 o 
  21   3   2        2.14        3.52     12.33 o 
 -24   4   2       41.33       43.01     10.78 o 
 -22   4   2        0.01        2.31      7.39 o 
 -20   4   2       50.42       54.73      9.28 o 
 -18   4   2        3.03        5.03      4.34 o 
 -16   4   2       71.42       54.47      5.85 o 
 -14   4   2       20.43       28.93      3.37 o 
 -12   4   2      787.84      833.72     14.58 o 
 -10   4   2       64.88       61.64      3.18 o 
  -8   4   2     4802.94     4702.47     47.31 o 
  -6   4   2       10.59        7.70      1.16 o 
  -4   4   2       61.14       48.89      2.08 o 
  -2   4   2        5.06        5.91      1.70 o 
   0   4   2     3001.13     3281.60     42.80 o 
   2   4   2      187.34      197.12      4.82 o 
   4   4   2       46.72       35.10      2.89 o 
   6   4   2       44.45       49.42      2.79 o 
   8   4   2       54.07       32.34      2.55 o 
  10   4   2       33.65       25.04      3.03 o 
  12   4   2       68.47       98.69      6.23 o 
  14   4   2      805.50      797.35     16.34 o 
  16   4   2       18.87       17.25      9.25 o 
  18   4   2       47.11       53.48      9.28 o 
  20   4   2        2.38        1.76     12.33 o 
  22   4   2        0.35      -11.45     11.45 o 
 -25   5   2       33.36       26.41     15.85 o 
 -23   5   2       46.11       49.56     10.57 o 
 -21   5   2       50.82       50.09     11.01 o 
 -19   5   2       13.74        6.12      9.25 o 
 -17   5   2        0.74        3.74      4.18 o 
 -15   5   2        3.73        9.66      3.00 o 
 -13   5   2      138.38      152.05      6.55 o 
 -11   5   2     1000.98      971.90     16.27 o 
  -9   5   2       59.74       77.39      3.00 o 
  -7   5   2     1744.38     1563.19     24.83 o 
  -5   5   2       29.27       13.50      2.53 o 
  -3   5   2      745.83      842.30     11.90 o 
  -1   5   2       45.41       28.60      3.74 o 
   1   5   2     6870.36     6475.11     81.55 o 
   3   5   2     3743.46     4644.87     67.62 o 
   5   5   2        0.75        8.36      2.08 o 
   7   5   2       45.39       78.40      3.70 o 
   9   5   2     1298.91     1219.73     20.16 o 
  11   5   2      119.42      151.89     10.48 o 
  13   5   2      405.84      499.45     14.00 o 
  15   5   2      167.99      168.60     13.03 o 
  17   5   2       56.70       40.97     10.13 o 
  19   5   2       22.51       16.73     14.09 o 
  21   5   2        2.90      -10.57     10.57 o 
 -24   6   2       43.69       42.26     16.73 o 
 -22   6   2        0.13        8.80     12.33 o 
 -20   6   2       10.92        1.76     15.85 o 
 -18   6   2        4.90       11.92      5.49 o 
 -16   6   2       15.06       17.96      4.22 o 
 -14   6   2      309.10      284.29      9.61 o 
 -12   6   2      533.67      552.88     15.51 o 
 -10   6   2      425.30      473.02     10.10 o 
  -8   6   2        0.35       -0.01      1.29 o 
  -6   6   2       60.13       66.94      2.88 o 
  -4   6   2     1204.58     1156.78     18.88 o 
  -2   6   2     2186.45     2411.32     33.54 o 
   0   6   2      556.82      615.67     13.27 o 
   2   6   2     2263.57     2374.42     37.39 o 
   4   6   2      523.69      516.00     12.09 o 
   6   6   2      191.90      192.85      6.78 o 
   8   6   2      114.80      110.38      5.49 o 
  10   6   2        9.77       12.39      3.67 o 
  12   6   2     1252.19     1139.50     58.30 o 
  14   6   2      393.66      375.97     17.06 o 
  16   6   2        1.95        4.88      7.04 o 
  18   6   2       11.38       13.21      8.02 o 
  20   6   2        4.27       15.85     14.97 o 
 -23   7   2       36.74       26.41     15.85 o 
 -21   7   2       26.50       35.22     14.97 o 
 -19   7   2       14.79       21.13     11.45 o 
 -17   7   2       16.89       33.97      6.17 o 
 -15   7   2       74.10       68.62      9.53 o 
 -13   7   2      110.50       89.94      5.90 o 
 -11   7   2      299.05      326.86      8.68 o 
  -9   7   2      333.44      308.61      7.06 o 
  -7   7   2       28.22       54.19      3.05 o 
  -5   7   2     1101.02      988.57     14.81 o 
  -3   7   2      162.60      210.24      6.04 o 
  -1   7   2       59.84       79.85      4.31 o 
   1   7   2      883.45     1037.06     17.54 o 
   3   7   2       72.57       55.17      5.34 o 
   5   7   2      902.86      828.05     17.47 o 
   7   7   2      169.32      252.44      7.88 o 
   9   7   2        2.99        2.32      2.67 o 
  11   7   2      196.62      183.72     10.50 o 
  13   7   2       20.67       12.42      5.41 o 
  15   7   2       39.77       27.97      8.02 o 
  17   7   2        0.71       -0.44      6.23 o 
  19   7   2        1.35       -7.39      7.39 o 
 -22   8   2       35.36       63.40     17.61 o 
 -20   8   2       44.39       73.96     17.61 o 
 -18   8   2       82.10      102.71     14.45 o 
 -16   8   2       88.71       91.42      8.40 o 
 -14   8   2       21.94       20.09      5.30 o 
 -12   8   2        0.57        0.79      4.10 o 
 -10   8   2       12.13        9.11      3.37 o 
  -8   8   2      527.33      571.58     10.59 o 
  -6   8   2      228.53      249.51      9.15 o 
  -4   8   2      186.62      177.71      6.74 o 
  -2   8   2       29.96       35.48      3.10 o 
   0   8   2       12.58       21.70      3.16 o 
   2   8   2      420.48      432.61     13.31 o 
   4   8   2      242.10      217.90      8.28 o 
   6   8   2       59.72       49.12      5.53 o 
   8   8   2       14.48        6.32      3.14 o 
  10   8   2       73.93       80.31      6.53 o 
  12   8   2       92.12       78.62      8.29 o 
  14   8   2        4.40       -0.98      5.26 o 
  16   8   2        0.18       -6.50      6.51 o 
  18   8   2        1.04       -6.16      9.69 o 
 -21   9   2        1.04       -7.92     13.21 o 
 -19   9   2        0.25      -10.57     10.57 o 
 -17   9   2        0.14        0.73      5.14 o 
 -15   9   2        0.05       -1.40      4.89 o 
 -13   9   2       56.85       70.04      7.08 o 
 -11   9   2        1.71       -0.88      3.84 o 
  -9   9   2       51.67       38.24      6.98 o 
  -7   9   2       15.75       24.86      5.86 o 
  -5   9   2      390.40      425.13     13.10 o 
  -3   9   2      671.87      645.50     13.35 o 
  -1   9   2       41.74       62.34      4.69 o 
   1   9   2       76.48      108.72      6.91 o 
   3   9   2       84.01       92.18      6.22 o 
   5   9   2      164.70      219.53      9.14 o 
   7   9   2      429.99      369.13     12.69 o 
   9   9   2      630.88      681.50     15.24 o 
  11   9   2       64.05       44.37      6.93 o 
  13   9   2        1.24        1.41      6.13 o 
  15   9   2        5.82        1.68      6.76 o 
  17   9   2        3.58       -3.05      7.81 o 
 -20  10   2       41.18       30.82     16.73 o 
 -18  10   2       20.21       24.22      8.82 o 
 -16  10   2        0.82       -1.76      7.04 o 
 -14  10   2        0.07       -1.04      5.05 o 
 -12  10   2        5.32       -1.32      4.86 o 
 -10  10   2      127.30      133.21     11.41 o 
  -8  10   2      390.77      438.07     18.30 o 
  -6  10   2      400.94      398.60     13.44 o 
  -4  10   2        0.46        2.27      4.07 o 
  -2  10   2      130.13      166.32      8.77 o 
   0  10   2        5.29        6.26      3.03 o 
   2  10   2        0.08        0.01      3.00 o 
   4  10   2        4.27       -0.81      3.19 o 
   6  10   2        0.00        1.93      3.27 o 
   8  10   2       22.55       12.05      3.76 o 
  10  10   2       24.87       21.92      5.56 o 
  12  10   2       13.22        5.03      6.34 o 
  14  10   2        5.59       12.46      8.80 o 
  16  10   2        0.12       -5.99      7.33 o 
 -19  11   2        0.03        4.40     10.57 o 
 -17  11   2        1.36        4.84     14.53 o 
 -15  11   2       13.41        9.19      6.98 o 
 -13  11   2        0.72        7.40      5.86 o 
 -11  11   2        0.05        2.83      5.70 o 
  -9  11   2       83.61       70.68      9.90 o 
  -7  11   2       19.87       20.10      5.36 o 
  -5  11   2      103.32      119.73      7.58 o 
  -3  11   2      457.59      434.80     12.90 o 
  -1  11   2      236.38      253.45     10.14 o 
   1  11   2       38.29       41.17      7.44 o 
   3  11   2      155.97      147.27      8.10 o 
   5  11   2      156.40      182.56     14.47 o 
   7  11   2       14.29       12.00      6.26 o 
   9  11   2       21.04        8.76      4.29 o 
  11  11   2        6.76       -6.60      6.60 o 
  13  11   2       16.32       10.85      7.76 o 
  15  11   2        4.56        0.00      9.24 o 
 -16  12   2        9.67       -3.12      7.39 o 
 -14  12   2       23.25       20.58     10.13 o 
 -12  12   2       15.05        3.61      6.13 o 
 -10  12   2       42.41       58.62      9.69 o 
  -8  12   2       56.42       56.84      9.01 o 
  -6  12   2       20.87       20.67      5.24 o 
  -4  12   2        3.49        8.42      4.26 o 
  -2  12   2        8.10        4.27      3.78 o 
   0  12   2        0.07       -2.02      3.37 o 
   2  12   2        3.84        2.23      3.96 o 
   4  12   2        8.36       14.50      4.59 o 
   6  12   2        1.22        5.34      3.96 o 
   8  12   2        7.33       -0.95      4.66 o 
  10  12   2        2.91       -7.92      7.92 o 
  12  12   2        1.73       -0.68     10.57 o 
  14  12   2        0.56      -12.33     12.33 o 
 -15  13   2        0.74       10.57     13.21 o 
 -13  13   2        0.76        2.04      6.52 o 
 -11  13   2        1.34        9.95      6.98 o 
  -9  13   2        0.28       -5.50      5.50 o 
  -7  13   2        5.89       -2.32      8.80 o 
  -5  13   2        3.30       -0.44      4.34 o 
  -3  13   2        0.08       -0.93      4.10 o 
  -1  13   2        0.16       -0.79      8.11 o 
   1  13   2        6.02        8.64      4.95 o 
   3  13   2       17.57        4.57      4.36 o 
   5  13   2        2.28        4.68      4.54 o 
   7  13   2        0.30        2.30      4.69 o 
   9  13   2        0.34       -7.14      7.14 o 
 -12  14   2        0.10        1.76     12.33 o 
 -10  14   2        6.73       20.35      8.25 o 
  -8  14   2       10.15        6.35      6.98 o 
  -6  14   2        7.49        4.72      6.76 o 
  -4  14   2        0.02       -0.73      4.71 o 
  -2  14   2        7.59       12.65      5.76 o 
   0  14   2       11.61       13.82      5.99 o 
   2  14   2        5.37        5.85      5.00 o 
   4  14   2        0.19        2.49      4.82 o 
   6  14   2        0.20       -1.33      4.75 o 
   8  14   2        0.38       -5.18     11.01 o 
  -7  15   2       10.48        8.80     11.45 o 
  -5  15   2        0.87        0.00     11.45 o 
  -3  15   2       13.67       21.04      8.88 o 
  -1  15   2        6.36       10.15      6.02 o 
   1  15   2        0.48       -5.16      5.16 o 
   3  15   2        4.55       -1.55      6.19 o 
 -25   1   3        0.68        7.04      8.25 o 
 -23   1   3        2.28        8.08      7.14 o 
 -21   1   3        8.46        1.11      5.89 o 
 -19   1   3       19.94       15.85     10.57 o 
 -17   1   3        3.90        8.16      5.89 o 
 -15   1   3       21.03       20.25      5.60 o 
 -13   1   3     1271.68     1164.97     20.64 o 
 -11   1   3      124.76      107.07      4.34 o 
  -9   1   3     1119.03     1169.60     17.71 o 
  -7   1   3     1542.37     1377.06     15.14 o 
  -5   1   3      615.10      673.03      9.17 o 
  -3   1   3     3082.62     3119.10     31.95 o 
  -1   1   3      662.26      553.13      6.97 o 
   1   1   3        8.90       27.52      2.10 o 
   3   1   3     1111.59      995.34     15.78 o 
   5   1   3     1062.93     1022.10     15.12 o 
   7   1   3       17.18       18.50      2.52 o 
   9   1   3       11.99       11.96      2.54 o 
  11   1   3        1.17        3.49      2.28 o 
  13   1   3       94.35      119.04      6.43 o 
  15   1   3      150.40      166.96      8.49 o 
  17   1   3        8.65       -4.66      4.66 o 
  19   1   3        0.48        5.18      7.76 o 
  21   1   3        0.15       -0.44      8.72 o 
 -26   2   3        0.09        2.64      8.72 o 
 -24   2   3        0.23        7.12      7.39 o 
 -22   2   3        2.75       -7.58      8.36 o 
 -20   2   3       79.82       64.21      9.28 o 
 -18   2   3        0.06       -1.29      5.26 o 
 -16   2   3       25.42       14.73      4.22 o 
 -14   2   3      150.62      170.45      6.44 o 
 -12   2   3     1221.45     1291.23     22.26 o 
 -10   2   3       99.82      112.52      3.97 o 
  -8   2   3       84.25       97.93      2.70 o 
  -6   2   3     1116.63     1033.86     13.05 o 
  -4   2   3      549.26      515.69      7.77 o 
  -2   2   3     1794.84     2050.57     19.34 o 
   0   2   3     2937.00     2528.28     24.97 o 
   2   2   3       31.81       57.22      2.25 o 
   4   2   3     2781.87     2531.79     29.25 o 
   6   2   3      911.14      798.21     11.84 o 
   8   2   3      913.74      894.72     14.62 o 
  10   2   3       17.05       13.47      2.54 o 
  12   2   3       51.40       32.59      3.23 o 
  14   2   3      315.53      346.28      9.30 o 
  16   2   3       19.82       19.33      5.64 o 
  18   2   3        5.65       -6.37      6.51 o 
  20   2   3       17.11        1.79     14.09 o 
 -25   3   3        0.95       -0.35      7.76 o 
 -23   3   3        4.25       -2.00      6.76 o 
 -21   3   3        8.98       15.21      7.04 o 
 -19   3   3       12.50       14.09      5.24 o 
 -17   3   3        9.51        2.76      3.97 o 
 -15   3   3       47.90       53.01      4.58 o 
 -13   3   3      242.91      263.19      7.97 o 
 -11   3   3       23.20       28.59      2.53 o 
  -9   3   3      113.79       99.04      2.80 o 
  -7   3   3      354.75      361.00      6.49 o 
  -5   3   3      593.58      524.80      9.23 o 
  -3   3   3       45.26       56.41      1.87 o 
  -1   3   3       14.59        8.72      1.07 o 
   1   3   3      102.20       96.44      2.70 o 
   3   3   3      145.81      243.02      4.89 o 
   5   3   3     3212.87     3154.03     33.44 o 
   7   3   3      608.66      736.14     11.59 o 
   9   3   3      104.27      117.90      5.02 o 
  11   3   3      158.48      161.01      6.19 o 
  13   3   3        9.01        7.46      2.87 o 
  15   3   3       53.15       43.91     10.26 o 
  17   3   3        0.71       -4.40      5.86 o 
  19   3   3       11.71        7.92     13.21 o 
  21   3   3        0.20      -10.57     10.57 o 
 -26   4   3        0.17       -7.47      7.47 o 
 -24   4   3        2.37        4.88      8.02 o 
 -22   4   3       30.80       35.66      9.09 o 
 -20   4   3       77.76       87.91      8.40 o 
 -18   4   3      162.42      124.96      8.75 o 
 -16   4   3       18.59       29.43      5.24 o 
 -14   4   3        0.47       -3.14      3.30 o 
 -12   4   3       20.46       26.56      3.04 o 
 -10   4   3      413.55      409.75      7.87 o 
  -8   4   3      551.91      600.33      8.71 o 
  -6   4   3      827.79      836.18     12.49 o 
  -4   4   3       15.15       13.86      1.82 o 
  -2   4   3        3.20        1.81      0.89 o 
   0   4   3       18.91        7.40      1.84 o 
   2   4   3     2679.89     2729.06     33.79 o 
   4   4   3      567.56      582.46      9.31 o 
   6   4   3       42.52       50.11      2.75 o 
   8   4   3        0.00       -2.08      2.08 o 
  10   4   3      258.22      258.20      7.33 o 
  12   4   3       14.11       21.16      3.92 o 
  14   4   3       41.32       46.75      5.51 o 
  16   4   3        3.40        8.23      6.13 o 
  18   4   3        9.66        0.88     21.13 o 
  20   4   3        3.87        7.04     13.21 o 
 -25   5   3        0.33       -3.27      8.45 o 
 -23   5   3        2.89        5.46      7.92 o 
 -21   5   3        0.23       -4.08      4.63 o 
 -19   5   3        0.25       -4.00      4.00 o 
 -17   5   3       66.17       65.24      7.08 o 
 -15   5   3        0.03        0.73      3.09 o 
 -13   5   3      185.80      176.61      6.46 o 
 -11   5   3        1.94       -0.42      2.32 o 
  -9   5   3     1173.99     1133.37     14.67 o 
  -7   5   3      468.39      494.53      8.76 o 
  -5   5   3      178.39      169.14      4.61 o 
  -3   5   3      179.83      165.35      3.62 o 
  -1   5   3      375.91      352.38      7.02 o 
   1   5   3      351.33      305.92      6.82 o 
   3   5   3     1260.85     1246.08     20.08 o 
   5   5   3      332.28      395.87     11.92 o 
   7   5   3        5.55       -0.06      2.39 o 
   9   5   3        2.22        2.41      2.70 o 
  11   5   3       64.91       77.21      5.65 o 
  13   5   3       62.60       63.65      5.95 o 
  15   5   3        0.07        1.67      6.60 o 
  17   5   3        0.34       -1.96      8.36 o 
  19   5   3       12.44       16.85      9.28 o 
 -24   6   3        1.98        0.88     14.09 o 
 -22   6   3        2.31       11.58      8.02 o 
 -20   6   3       17.24       19.29      5.93 o 
 -18   6   3       20.04       23.42      5.66 o 
 -16   6   3        5.85        8.26      3.70 o 
 -14   6   3       71.57       61.66      5.19 o 
 -12   6   3        1.56        2.99      2.64 o 
 -10   6   3      240.47      220.57      6.95 o 
  -8   6   3        1.29       -0.39      1.67 o 
  -6   6   3     1013.10     1012.75     15.14 o 
  -4   6   3       89.08      100.72      3.30 o 
  -2   6   3       60.46       57.18      2.88 o 
   0   6   3       24.14       16.88      2.21 o 
   2   6   3      298.31      305.55      8.82 o 
   4   6   3       18.15       39.35      3.71 o 
   6   6   3       27.77        9.87      2.60 o 
   8   6   3      144.09      175.57      8.28 o 
  10   6   3       56.77       71.77      6.25 o 
  12   6   3       16.88        9.47      4.25 o 
  14   6   3        1.33        0.51      5.89 o 
  16   6   3        0.07        3.40      6.34 o 
  18   6   3        0.01       -6.67      6.67 o 
  20   6   3        4.10        0.00     12.33 o 
 -23   7   3        1.65       21.13     14.97 o 
 -21   7   3        1.13       10.57     12.33 o 
 -19   7   3       17.62       16.75      8.30 o 
 -17   7   3       19.47       24.59      4.61 o 
 -15   7   3       31.99       28.40      7.31 o 
 -13   7   3       11.11        9.99      3.24 o 
 -11   7   3       18.12       23.64      3.54 o 
  -9   7   3       17.60       19.53      3.19 o 
  -7   7   3       10.92       21.56      2.73 o 
  -5   7   3      185.44      194.93     13.35 o 
  -3   7   3      323.17      265.33      7.60 o 
  -1   7   3      261.50      293.04      8.15 o 
   1   7   3       20.57       15.25      3.00 o 
   3   7   3       77.72       76.45      4.90 o 
   5   7   3       22.70       25.33      3.45 o 
   7   7   3        3.63        6.26      2.74 o 
   9   7   3        1.26        3.59      3.57 o 
  11   7   3      138.20      135.20      9.41 o 
  13   7   3        0.00       -0.78      5.20 o 
  15   7   3        0.70       -4.40      5.86 o 
  17   7   3        2.86        0.61      8.02 o 
  19   7   3        2.03        7.04      9.09 o 
 -22   8   3        7.91       -1.76     14.09 o 
 -20   8   3        7.93       15.48      8.88 o 
 -18   8   3        2.74       12.01      7.62 o 
 -16   8   3       12.57        4.76      4.35 o 
 -14   8   3       23.91       14.25      7.12 o 
 -12   8   3        0.01       -0.85      2.96 o 
 -10   8   3       11.97        6.40      3.09 o 
  -8   8   3       30.15       24.46      3.14 o 
  -6   8   3       23.28       15.54      3.67 o 
  -4   8   3       19.99       29.34      3.56 o 
  -2   8   3      469.17      350.64      9.24 o 
   0   8   3      623.95      668.90     20.27 o 
   2   8   3        9.71       11.19      3.12 o 
   4   8   3       60.52       50.00      4.82 o 
   6   8   3       69.98       80.01      6.24 o 
   8   8   3       43.49       39.79      5.21 o 
  10   8   3       54.30       26.86      5.85 o 
  12   8   3        8.25        5.70      8.80 o 
  14   8   3        3.78        3.52      6.76 o 
  16   8   3        1.48       -1.54      7.16 o 
  18   8   3        8.86        8.80      8.72 o 
 -21   9   3        0.21       -7.92     13.21 o 
 -19   9   3       13.93       17.43      9.01 o 
 -17   9   3       15.05       15.53      5.93 o 
 -15   9   3       23.53       27.68      6.07 o 
 -13   9   3       97.31      102.69     10.37 o 
 -11   9   3       18.01       17.04      6.13 o 
  -9   9   3       13.69        6.68      4.10 o 
  -7   9   3        6.10        4.43      2.64 o 
  -5   9   3       80.71       82.08      4.76 o 
  -3   9   3        3.12        3.83      2.75 o 
  -1   9   3       44.08       29.45      5.94 o 
   1   9   3      234.73      202.97      7.83 o 
   3   9   3       17.08       29.48      4.08 o 
   5   9   3       31.29       33.03      4.51 o 
   7   9   3      184.25      169.84      7.68 o 
   9   9   3       33.59       38.10      6.28 o 
  11   9   3       44.23       67.59      7.93 o 
  13   9   3       10.29        8.80      8.80 o 
  15   9   3        3.16      -14.53     15.41 o 
  17   9   3        0.03       -4.47      8.02 o 
 -20  10   3       14.32       22.89     13.21 o 
 -18  10   3       21.38       24.65     11.89 o 
 -16  10   3       60.83       59.48      9.64 o 
 -14  10   3      139.79      172.50     27.74 o 
 -12  10   3      129.95      112.58     19.81 o 
 -10  10   3       85.45       78.51     14.53 o 
  -8  10   3        1.33       -1.41      4.84 o 
  -6  10   3      137.58      166.13     15.91 o 
  -4  10   3      242.71      176.27     11.46 o 
  -2  10   3      560.14      567.25     13.34 o 
   0  10   3      451.82      382.78     10.67 o 
   2  10   3      154.97      170.28      7.82 o 
   4  10   3       95.30       81.76      6.07 o 
   6  10   3       32.64       27.55      4.24 o 
   8  10   3        0.03       -3.81      3.81 o 
  10  10   3        0.00        5.82      4.71 o 
  12  10   3        1.71       -3.90      6.00 o 
  14  10   3        0.77        5.35      7.62 o 
  16  10   3        1.25      -11.45     11.45 o 
 -19  11   3        2.76       13.21     12.33 o 
 -17  11   3        9.25       15.30      7.39 o 
 -15  11   3       16.03       12.69      7.16 o 
 -13  11   3       17.55       28.56      7.76 o 
 -11  11   3       24.10        9.43      6.34 o 
  -9  11   3        6.71       -0.98      5.72 o 
  -7  11   3        0.02        5.82      7.48 o 
  -5  11   3       22.62       28.06      5.24 o 
  -3  11   3       43.59       36.78      5.15 o 
  -1  11   3       33.12       44.23      5.41 o 
   1  11   3       18.20       14.38      3.93 o 
   3  11   3       10.97       11.27      4.29 o 
   5  11   3        5.33        0.16      4.62 o 
   7  11   3        3.67        5.39      4.36 o 
   9  11   3       31.81       32.65      8.70 o 
  11  11   3       28.74       39.74     13.65 o 
  13  11   3        4.17       -7.39      7.39 o 
 -16  12   3        3.99       -2.20      6.85 o 
 -14  12   3        3.42       -2.47      6.51 o 
 -12  12   3       13.04        4.96      6.76 o 
 -10  12   3        4.27        2.77      6.34 o 
  -8  12   3        4.46        2.99      5.86 o 
  -6  12   3       44.45       34.43      8.36 o 
  -4  12   3       58.32       77.68      7.53 o 
  -2  12   3       10.68        9.28      4.52 o 
   0  12   3       10.10        2.01      4.39 o 
   2  12   3       17.24       10.43      5.03 o 
   4  12   3        0.36        2.70      4.31 o 
   6  12   3        0.22        2.26      4.36 o 
   8  12   3       17.48       14.34      5.20 o 
  10  12   3        3.47       -3.02     10.57 o 
  12  12   3        0.04       -2.64     13.21 o 
 -15  13   3        0.17        6.16     12.33 o 
 -13  13   3        0.16        0.27      7.14 o 
 -11  13   3        2.07       -6.13      6.13 o 
  -9  13   3       25.55       31.27      8.65 o 
  -7  13   3       29.84       30.72      8.25 o 
  -5  13   3        3.93        5.92      6.52 o 
  -3  13   3        2.92        4.31      6.04 o 
  -1  13   3        0.55        3.15      4.85 o 
   1  13   3        4.88        3.25      4.71 o 
   3  13   3        0.43        0.84      4.66 o 
   5  13   3        6.77        1.94      5.29 o 
   7  13   3       12.00        4.50      5.56 o 
 -12  14   3        0.04      -10.57     10.57 o 
 -10  14   3        0.01      -10.57     10.57 o 
  -8  14   3        3.42        5.13      8.80 o 
  -6  14   3        6.65        9.83     14.97 o 
  -4  14   3        0.02        7.91      5.55 o 
  -2  14   3        7.14       10.74      5.93 o 
   0  14   3        2.01       -4.59      5.03 o 
   2  14   3        0.45       -1.91      5.00 o 
   4  14   3        1.36        2.81      5.20 o 
   6  14   3       13.52       16.75      6.72 o 
  -5  15   3        0.18        0.88     11.45 o 
  -3  15   3       10.04       23.17      8.88 o 
  -1  15   3       16.00       32.03      9.90 o 
   1  15   3       17.77       23.33     11.89 o 
 -26   0   4        8.49       14.97     12.33 o 
 -24   0   4       24.86       22.01     11.45 o 
 -22   0   4       17.79       42.26     12.33 o 
 -20   0   4       52.22       44.03     11.45 o 
 -18   0   4       44.83       60.76     11.45 o 
 -16   0   4       40.25       38.74      9.69 o 
 -14   0   4       32.34       34.34      8.81 o 
 -12   0   4     3520.19     3461.03    108.10 o 
 -10   0   4      134.02      129.29      5.98 o 
  -8   0   4     2339.03     2183.17     33.97 o 
  -6   0   4       60.80       50.48      2.80 o 
  -4   0   4     2609.81     2992.91     36.06 o 
  -2   0   4     2873.57     3836.44     55.71 o 
   0   0   4      403.33      283.37      8.81 o 
   2   0   4      105.45       45.29      4.86 o 
   4   0   4        0.22        5.28      2.68 o 
   6   0   4     2589.71     2593.67     47.80 o 
   8   0   4       15.73       13.49      3.87 o 
  10   0   4      744.33      701.40     18.97 o 
  12   0   4      234.01      189.28     19.12 o 
  14   0   4      317.93      296.74     15.80 o 
  16   0   4       74.81       75.19     10.26 o 
  18   0   4        1.40       -9.69     10.57 o 
  20   0   4        0.30       15.85     13.21 o 
 -27   1   4        1.07       12.78      9.63 o 
 -25   1   4       14.49       12.53      8.80 o 
 -23   1   4       16.87        4.70      6.52 o 
 -21   1   4       21.37       25.23     14.53 o 
 -19   1   4       13.12       12.88     13.21 o 
 -17   1   4        9.21        4.46      4.87 o 
 -15   1   4       16.59       13.21      4.98 o 
 -13   1   4     2806.94     2925.27     77.91 o 
 -11   1   4     9760.55    10054.04    126.70 o 
  -9   1   4     9083.02     9274.59     98.03 o 
  -7   1   4     1469.83     1598.20     18.02 o 
  -5   1   4      180.30      189.57      3.60 o 
  -3   1   4       50.94       62.21      2.28 o 
  -1   1   4      546.19      514.17      7.13 o 
   1   1   4     2809.76     3130.54     37.94 o 
   3   1   4     2805.37     3143.71     39.06 o 
   5   1   4        5.81        7.97      2.26 o 
   7   1   4      286.47      295.98      7.54 o 
   9   1   4      359.78      349.26      8.79 o 
  11   1   4       18.12       19.90      3.28 o 
  13   1   4      226.66      200.49      9.20 o 
  15   1   4      104.28      105.02      7.75 o 
  17   1   4        0.06       -3.18      6.56 o 
  19   1   4        7.62       13.83      9.64 o 
 -26   2   4        0.88        6.26      9.24 o 
 -24   2   4        3.95       -0.79      6.60 o 
 -22   2   4        0.03       -2.20      5.60 o 
 -20   2   4       36.61       31.25      9.25 o 
 -18   2   4        0.21       -2.21      3.49 o 
 -16   2   4      268.57      279.51     11.52 o 
 -14   2   4      190.26      180.70     14.70 o 
 -12   2   4       19.79       20.94      2.84 o 
 -10   2   4       42.66       34.41      2.51 o 
  -8   2   4      225.99      245.10      5.16 o 
  -6   2   4     1231.70     1369.83     15.89 o 
  -4   2   4       40.20        9.60      2.18 o 
  -2   2   4       44.51       13.12      1.45 o 
   2   2   4       18.71       39.10      2.38 o 
   4   2   4     1130.99     1182.40     16.26 o 
   6   2   4      122.88      143.87      5.01 o 
   8   2   4      137.94      102.47      5.00 o 
  10   2   4        8.82       13.69      2.82 o 
  12   2   4        5.88        8.34      2.96 o 
  14   2   4       27.15       17.11      4.07 o 
  16   2   4        1.00       -3.93      3.93 o 
  18   2   4        1.04        4.03     11.01 o 
  20   2   4        3.96       10.57     14.09 o 
 -25   3   4        0.27        7.04      8.09 o 
 -23   3   4        3.12        2.73     16.73 o 
 -21   3   4        0.39       -4.35      5.26 o 
 -19   3   4        1.03       -3.85      4.10 o 
 -17   3   4        5.36        3.40      6.46 o 
 -15   3   4      242.36      239.89     10.50 o 
 -13   3   4      114.39      121.98      8.14 o 
 -11   3   4       30.79       50.98      5.56 o 
  -9   3   4       25.41       55.46      2.32 o 
  -7   3   4      137.06      157.89      3.79 o 
  -5   3   4       73.82       67.66      2.88 o 
  -3   3   4     1012.71     1103.53     12.36 o 
  -1   3   4      795.17      776.04      9.69 o 
   1   3   4       96.86      108.25      3.55 o 
   3   3   4      276.27      291.29      5.89 o 
   5   3   4      126.20      198.06      5.54 o 
   7   3   4      230.77      179.26      5.62 o 
   9   3   4      575.61      647.17     11.84 o 
  11   3   4      361.08      295.87      8.06 o 
  13   3   4        3.31        3.08      3.81 o 
  15   3   4        7.45       10.11      4.44 o 
  17   3   4        7.96       10.02     14.53 o 
  19   3   4       12.39       15.85     14.09 o 
 -26   4   4        5.83        1.86      8.25 o 
 -24   4   4        8.16       -2.56      6.51 o 
 -22   4   4        1.82        9.10      5.59 o 
 -20   4   4       27.73       19.80      5.75 o 
 -18   4   4       22.75       36.64      9.63 o 
 -16   4   4      109.20      125.53      8.46 o 
 -14   4   4      120.24      108.27      5.36 o 
 -12   4   4       39.48       39.22      3.66 o 
 -10   4   4      117.25      118.07      6.25 o 
  -8   4   4     1640.61     1738.92     23.19 o 
  -6   4   4      282.40      291.86      6.44 o 
  -4   4   4      152.78      151.56      5.92 o 
  -2   4   4       25.31       24.22      1.82 o 
   0   4   4      423.07      471.71      8.10 o 
   2   4   4      166.32      161.00      6.87 o 
   4   4   4       27.95       23.61      2.50 o 
   6   4   4      957.48      979.52     18.08 o 
   8   4   4       13.24        1.34      3.66 o 
  10   4   4      661.22      576.85     13.68 o 
  12   4   4       45.66       81.82      6.77 o 
  14   4   4       25.94       18.97      5.08 o 
  16   4   4        4.04       -6.34      6.34 o 
  18   4   4        2.02       -0.35      7.76 o 
 -25   5   4        2.34       -2.84      8.02 o 
 -23   5   4        0.06        4.83      5.75 o 
 -21   5   4        1.26       -0.80      4.85 o 
 -19   5   4       73.39       85.51      8.26 o 
 -17   5   4      300.24      276.41     22.80 o 
 -15   5   4      134.89      155.60      7.34 o 
 -13   5   4       96.93       81.42      5.94 o 
 -11   5   4       93.60       95.13      4.93 o 
  -9   5   4      107.26       99.28      3.97 o 
  -7   5   4       57.30       55.31      3.22 o 
  -5   5   4     3007.91     2886.66     36.17 o 
  -3   5   4     2061.98     2459.15     28.54 o 
  -1   5   4      100.21       86.21      3.76 o 
   1   5   4      167.78      205.05      6.69 o 
   3   5   4      180.63      124.01      5.65 o 
   5   5   4        0.01        5.51      2.45 o 
   7   5   4      551.85      668.19     14.61 o 
   9   5   4     1017.68     1014.69     19.58 o 
  11   5   4      214.88      156.42      8.57 o 
  13   5   4        6.41        6.48      4.01 o 
  15   5   4        4.66       -5.04      7.48 o 
  17   5   4        9.32       25.62      9.24 o 
  19   5   4        0.33       -6.68      9.69 o 
 -24   6   4        9.75        3.02      8.45 o 
 -22   6   4        5.01        1.28      7.36 o 
 -20   6   4        0.05        0.37      5.03 o 
 -18   6   4        1.31        2.84      4.66 o 
 -16   6   4       11.89       13.67      3.93 o 
 -14   6   4       95.07       82.38      5.26 o 
 -12   6   4        4.97        8.71      2.97 o 
 -10   6   4       29.29       23.15      3.32 o 
  -8   6   4       65.26      108.94      4.37 o 
  -6   6   4      217.96      219.12      5.89 o 
  -4   6   4      106.48      110.18      5.31 o 
  -2   6   4      280.14      337.53      8.78 o 
   0   6   4       10.43       10.51      2.79 o 
   2   6   4       29.03       15.46      3.99 o 
   4   6   4      429.40      452.04     11.16 o 
   6   6   4     1055.32      941.10     21.51 o 
   8   6   4       96.19      102.86      7.37 o 
  10   6   4       11.25       20.48      5.31 o 
  12   6   4       42.58       51.40      7.37 o 
  14   6   4        6.01       22.59      7.81 o 
  16   6   4        0.28        8.80      8.65 o 
  18   6   4        7.95       16.07      9.90 o 
 -23   7   4        1.45        9.69     13.21 o 
 -21   7   4        6.54       12.23      6.18 o 
 -19   7   4       31.03       16.13      6.06 o 
 -17   7   4      171.52      211.85     11.52 o 
 -15   7   4       46.48       38.87      4.38 o 
 -13   7   4      119.14      119.38      6.29 o 
 -11   7   4      420.93      434.82     10.70 o 
  -9   7   4       18.97       29.79      3.64 o 
  -7   7   4      444.85      361.85      9.25 o 
  -5   7   4      586.68      681.12     16.04 o 
  -3   7   4      172.76      136.51      6.01 o 
  -1   7   4       45.27       87.89      5.14 o 
   1   7   4      235.83      317.70      9.23 o 
   3   7   4      324.12      229.37      8.25 o 
   5   7   4      217.42      234.75      8.70 o 
   7   7   4      416.04      433.68     15.26 o 
   9   7   4      247.61      242.82     12.33 o 
  11   7   4        0.62       -2.25      3.93 o 
  13   7   4       13.67       11.31      7.62 o 
  15   7   4        4.75       27.32      8.88 o 
  17   7   4        5.58       -3.72     10.57 o 
 -22   8   4        1.24        1.66      8.36 o 
 -20   8   4       15.03       21.38     16.73 o 
 -18   8   4        7.26        3.13      5.18 o 
 -16   8   4        7.71       18.43      6.48 o 
 -14   8   4       35.07       38.47      4.59 o 
 -12   8   4       14.50        9.98      3.75 o 
 -10   8   4       18.15        9.92      3.67 o 
  -8   8   4      170.38      164.24      7.95 o 
  -6   8   4        2.52        1.55      2.32 o 
  -4   8   4      231.42      249.75      8.27 o 
  -2   8   4      215.07      180.55      9.42 o 
   0   8   4      281.74      325.76     15.34 o 
   2   8   4      201.53      194.04      7.90 o 
   4   8   4       50.19       47.11      4.83 o 
   6   8   4       11.15        2.50      3.72 o 
   8   8   4       10.38       12.48      5.14 o 
  10   8   4        0.00       -4.56      4.56 o 
  12   8   4        0.01       -2.70      8.08 o 
  14   8   4        9.76        1.43      6.79 o 
  16   8   4        4.00       11.21      9.28 o 
 -21   9   4        1.38       -0.88      8.25 o 
 -19   9   4        2.10       -1.76      8.80 o 
 -17   9   4        3.23        3.91      5.50 o 
 -15   9   4        2.40        5.99      7.48 o 
 -13   9   4       40.81       42.43      5.44 o 
 -11   9   4      271.03      299.14     10.76 o 
  -9   9   4      113.57      103.05      7.24 o 
  -7   9   4        0.40        0.59      2.48 o 
  -5   9   4        1.26       -2.75      2.75 o 
  -3   9   4        2.21        3.20      3.91 o 
  -1   9   4       80.23      104.35      6.25 o 
   1   9   4      300.76      264.69      9.13 o 
   3   9   4      367.57      417.95     11.70 o 
   5   9   4      218.36      215.85     14.61 o 
   7   9   4       33.17       34.01      6.39 o 
   9   9   4       39.37       45.12      7.08 o 
  11   9   4        6.43        6.97      5.31 o 
  13   9   4        4.21        3.77     15.85 o 
  15   9   4        9.40        7.92      8.88 o 
 -20  10   4        1.03       -7.92     10.57 o 
 -18  10   4        4.42        8.80     11.45 o 
 -16  10   4       18.81       17.61      7.92 o 
 -14  10   4      111.59      131.41     12.04 o 
 -12  10   4      108.34      120.62     11.89 o 
 -10  10   4       10.64       13.46      6.51 o 
  -8  10   4      205.18      239.66     15.75 o 
  -6  10   4      248.94      161.87     13.22 o 
  -4  10   4        3.05        6.79      3.29 o 
  -2  10   4       17.83       20.42      4.04 o 
   0  10   4       17.21       17.24      3.97 o 
   2  10   4        0.04        3.30      3.64 o 
   4  10   4       83.74       85.99      7.18 o 
   6  10   4       13.86        5.84      4.09 o 
   8  10   4        8.70        1.83      5.14 o 
  10  10   4        4.66        3.67      5.47 o 
  12  10   4        6.21       12.13      8.25 o 
  14  10   4        0.50      -10.57     13.21 o 
 -19  11   4        4.11       14.09     13.21 o 
 -17  11   4        0.57        3.59      7.62 o 
 -15  11   4        1.30        9.39      7.39 o 
 -13  11   4       23.74       28.53      7.62 o 
 -11  11   4       67.49       56.77      9.52 o 
  -9  11   4       73.00       83.74     10.78 o 
  -7  11   4        7.74        5.05      5.70 o 
  -5  11   4       44.01       42.15      5.99 o 
  -3  11   4       82.40       95.98     10.17 o 
  -1  11   4        1.85        1.10      3.57 o 
   1  11   4        4.78        0.05      3.70 o 
   3  11   4        5.82       -1.42      4.06 o 
   5  11   4        6.23        2.01      4.37 o 
   7  11   4        7.40       10.46      5.41 o 
   9  11   4       12.75        8.42      5.84 o 
  11  11   4        0.55       -6.67      6.67 o 
 -16  12   4        7.58        8.77     14.53 o 
 -14  12   4       13.50        6.60     11.01 o 
 -12  12   4       21.16       16.18     11.01 o 
 -10  12   4        0.01        9.97      6.52 o 
  -8  12   4       29.11       24.58      7.62 o 
  -6  12   4       43.84       40.71      8.25 o 
  -4  12   4       20.75       25.20      5.55 o 
  -2  12   4       23.37       41.68      6.50 o 
   0  12   4       47.64       53.07      7.28 o 
   2  12   4       12.53       12.56      4.74 o 
   4  12   4        0.47       -3.05      4.96 o 
   6  12   4        7.45       18.11      5.22 o 
   8  12   4        7.74       11.45      5.93 o 
  10  12   4        1.97      -11.45     11.45 o 
 -13  13   4        0.13        7.73      8.25 o 
 -11  13   4        0.91       -1.08      6.52 o 
  -9  13   4        1.12        4.48      7.14 o 
  -7  13   4        0.78        7.60      6.76 o 
  -5  13   4        7.36        7.84      7.48 o 
  -3  13   4        8.17       15.28      5.55 o 
  -1  13   4        1.07        2.96      4.95 o 
   1  13   4        0.31       -1.65      4.38 o 
   3  13   4        0.08       -0.18      5.44 o 
   5  13   4        0.06       -2.43      5.36 o 
   7  13   4        3.48        9.69      9.69 o 
 -10  14   4        0.51       -9.69     10.57 o 
  -8  14   4        9.46       16.73     13.21 o 
  -6  14   4       17.08       17.32      8.25 o 
  -4  14   4        3.53        9.21      7.39 o 
  -2  14   4        0.06       -5.10      5.10 o 
   0  14   4        4.30        1.67      5.44 o 
   2  14   4        3.54       11.70      6.26 o 
   4  14   4        1.12       -6.16     10.57 o 
 -27   1   5        0.04        4.70      8.39 o 
 -25   1   5        1.00       -1.76      6.34 o 
 -23   1   5        0.60        4.17      5.89 o 
 -21   1   5        0.00        1.92      6.60 o 
 -19   1   5       22.92       26.87      7.14 o 
 -17   1   5       42.89       43.16      7.47 o 
 -15   1   5       90.79      108.94      9.64 o 
 -13   1   5       19.50       13.26      3.57 o 
 -11   1   5     1412.53     1456.93     20.96 o 
  -9   1   5      332.22      291.50      5.51 o 
  -7   1   5        2.19        5.45      1.23 o 
  -5   1   5     1403.22     1435.65     16.31 o 
  -3   1   5      213.74      157.67      4.04 o 
  -1   1   5      592.67      503.34      8.18 o 
   1   1   5       39.41       31.39      3.10 o 
   3   1   5      918.27      908.36     23.07 o 
   5   1   5       14.00        7.95      2.50 o 
   7   1   5       36.24       56.13      4.37 o 
   9   1   5        9.02       10.82      3.00 o 
  11   1   5       21.73       28.93      4.44 o 
  13   1   5        7.88        7.66      4.19 o 
  15   1   5       20.84       13.27      4.71 o 
  17   1   5        0.75        4.95      5.20 o 
 -26   2   5        1.22       18.05      8.72 o 
 -24   2   5        3.34        6.41      6.51 o 
 -22   2   5        6.01       13.08      6.51 o 
 -20   2   5       30.20       25.81     15.41 o 
 -18   2   5       11.60       21.77      5.30 o 
 -16   2   5       15.55       13.80      4.90 o 
 -14   2   5       73.77       58.74      5.60 o 
 -12   2   5      865.50      897.08     16.08 o 
 -10   2   5      220.60      203.58      4.46 o 
  -8   2   5      153.91      136.13      3.91 o 
  -6   2   5      339.78      359.18      6.00 o 
  -4   2   5      563.86      590.49      8.26 o 
  -2   2   5     1294.31     1249.73     14.50 o 
   0   2   5      316.98      213.85      5.02 o 
   2   2   5      153.15      123.42      4.11 o 
   4   2   5      424.03      369.27      8.10 o 
   6   2   5       91.09       90.81      4.63 o 
   8   2   5       12.75        7.50      2.49 o 
  10   2   5       53.77       60.07      4.48 o 
  12   2   5       57.47       58.15      5.54 o 
  14   2   5        3.25        2.08      3.80 o 
  16   2   5        9.59       17.01      5.44 o 
  18   2   5        3.96        5.28      8.65 o 
 -25   3   5        0.90        7.42     11.89 o 
 -23   3   5        7.41       10.18      8.80 o 
 -21   3   5        0.83       -2.43      5.26 o 
 -19   3   5       11.20        2.00      4.73 o 
 -17   3   5       55.36       52.25      6.69 o 
 -15   3   5       20.93       21.02      4.02 o 
 -13   3   5       41.80       46.82      4.21 o 
 -11   3   5      527.19      516.48     11.18 o 
  -9   3   5       74.68       72.43      2.93 o 
  -7   3   5       22.96       22.41      1.82 o 
  -5   3   5      578.75      524.61      8.72 o 
  -3   3   5      115.79      142.36      3.49 o 
  -1   3   5      537.69      534.92      8.56 o 
   1   3   5      305.38      409.83      7.43 o 
   3   3   5      242.20      169.40      6.44 o 
   5   3   5       45.03       76.59      4.52 o 
   7   3   5       30.88       38.18      3.63 o 
   9   3   5        4.02        8.02      3.28 o 
  11   3   5       16.35       21.57      4.14 o 
  13   3   5        0.24       -1.42      3.72 o 
  15   3   5       10.11       18.58      5.16 o 
  17   3   5        2.30       14.34      8.45 o 
 -26   4   5       15.71       18.85     26.85 o 
 -24   4   5        2.14       -0.50     10.57 o 
 -22   4   5       12.81       21.60      6.06 o 
 -20   4   5       21.90       20.62      6.31 o 
 -18   4   5        5.60       -0.28      3.87 o 
 -16   4   5      183.28      203.91     10.69 o 
 -14   4   5        9.56       17.01      3.31 o 
 -12   4   5        2.92        5.82      2.72 o 
 -10   4   5       33.25       29.13      3.47 o 
  -8   4   5       22.74       23.04      2.65 o 
  -6   4   5       21.26       19.39      2.23 o 
  -4   4   5      551.54      474.14      7.49 o 
  -2   4   5     1023.04     1145.71     14.56 o 
   0   4   5     1355.71     1433.49     17.78 o 
   2   4   5        7.28        0.85      1.91 o 
   4   4   5      127.08      140.54      5.92 o 
   6   4   5        1.00        2.46      2.56 o 
   8   4   5        3.09        3.22      3.24 o 
  10   4   5        0.00       -0.29      3.48 o 
  12   4   5       24.23       15.22      4.69 o 
  14   4   5        0.69        0.41      4.58 o 
  16   4   5        0.50       -0.69      9.24 o 
  18   4   5        2.15        6.19      9.09 o 
 -25   5   5        0.21        0.50      6.98 o 
 -23   5   5        3.05        0.52      5.55 o 
 -21   5   5        3.35        3.07      5.30 o 
 -19   5   5       15.23       13.01      5.41 o 
 -17   5   5        0.04       -1.79      4.08 o 
 -15   5   5      150.34      167.14      8.96 o 
 -13   5   5        2.07        0.39      2.63 o 
 -11   5   5      299.22      308.03      8.87 o 
  -9   5   5       56.84       51.46      5.32 o 
  -7   5   5        3.34        7.19      2.41 o 
  -5   5   5        1.72        0.24      1.57 o 
  -3   5   5        3.25        0.52      2.18 o 
  -1   5   5       16.88       15.06      3.03 o 
   1   5   5      165.71      149.35      6.43 o 
   3   5   5      255.02      177.97      6.83 o 
   5   5   5       74.73      115.77      6.67 o 
   7   5   5       23.57        8.35      4.00 o 
   9   5   5      110.69      123.66      8.07 o 
  11   5   5        4.44        3.17      3.87 o 
  13   5   5       24.79       28.95      6.51 o 
  15   5   5        1.33       -2.27      7.16 o 
  17   5   5       13.92       26.83     10.53 o 
 -24   6   5        4.75        6.31      6.57 o 
 -22   6   5        2.01        3.88      5.73 o 
 -20   6   5        3.16        7.73      5.03 o 
 -18   6   5       24.42       33.74      6.26 o 
 -16   6   5       27.54       33.42      5.26 o 
 -14   6   5        3.07        4.42      3.04 o 
 -12   6   5        0.09        6.71      2.91 o 
 -10   6   5      113.08      128.79      6.01 o 
  -8   6   5      228.71      220.81      6.36 o 
  -6   6   5        2.21       -2.06      2.06 o 
  -4   6   5        0.17       -0.59      2.32 o 
  -2   6   5       58.75       51.55      4.31 o 
   0   6   5       71.24       76.02      5.25 o 
   2   6   5        0.88        2.52      2.77 o 
   4   6   5        1.60        6.88      3.64 o 
   6   6   5       24.60        6.97      3.78 o 
   8   6   5       92.02      125.68     15.10 o 
  10   6   5       32.50       33.39      6.50 o 
  12   6   5        5.32       -2.00      5.03 o 
  14   6   5        1.22       -4.61      6.51 o 
  16   6   5        0.49        2.89      8.45 o 
 -23   7   5        3.47       10.41      6.69 o 
 -21   7   5        3.92       -1.47      5.95 o 
 -19   7   5        6.84       16.76      6.06 o 
 -17   7   5        0.59       -5.14      5.46 o 
 -15   7   5        4.24        2.71      3.27 o 
 -13   7   5        0.06        0.42      2.86 o 
 -11   7   5        0.24        4.90      3.67 o 
  -9   7   5        0.54        3.69      5.26 o 
  -7   7   5      225.92      273.77      8.29 o 
  -5   7   5      139.60       94.65      5.95 o 
  -3   7   5       75.65       90.29      5.71 o 
  -1   7   5        0.11       -1.45      2.73 o 
   1   7   5       74.17      108.53      6.43 o 
   3   7   5       17.60       13.27      3.64 o 
   5   7   5        1.85        1.84      3.64 o 
   7   7   5        4.79        6.10      4.63 o 
   9   7   5        5.40       -1.45      4.26 o 
  11   7   5       18.76       18.14      9.21 o 
  13   7   5       14.34        8.89      6.08 o 
  15   7   5       17.60        7.42      8.45 o 
 -22   8   5       10.63       27.38      9.52 o 
 -20   8   5        3.29        4.14      5.93 o 
 -18   8   5       12.94        9.58      5.37 o 
 -16   8   5       25.84       23.98      4.83 o 
 -14   8   5        0.18        0.28      3.72 o 
 -12   8   5        0.45       -2.10      3.22 o 
 -10   8   5       26.06       24.16      5.22 o 
  -8   8   5        3.18        5.41      3.24 o 
  -6   8   5       35.34       60.16      4.99 o 
  -4   8   5      167.16      146.89      7.08 o 
  -2   8   5       53.93       67.81      5.45 o 
   0   8   5        3.30        1.70      3.12 o 
   2   8   5       23.94       17.42      4.38 o 
   4   8   5        0.08        3.88      4.35 o 
   6   8   5       44.87       69.77      8.10 o 
   8   8   5        2.33        6.16      5.41 o 
  10   8   5        0.03       -5.67      5.67 o 
  12   8   5        2.25       13.14      7.07 o 
  14   8   5        0.54       -8.16     10.13 o 
 -21   9   5        2.16       -4.40     11.45 o 
 -19   9   5        4.36       16.73     12.33 o 
 -17   9   5        4.58       -1.26      5.13 o 
 -15   9   5        0.24        0.94      3.99 o 
 -13   9   5        0.43        5.85      3.83 o 
 -11   9   5        3.19        1.96      3.52 o 
  -9   9   5       22.22       22.33      5.21 o 
  -7   9   5       55.35       38.25      5.44 o 
  -5   9   5      129.43      135.82      8.12 o 
  -3   9   5        0.02        2.01      3.10 o 
  -1   9   5        2.73        0.27      3.09 o 
   1   9   5        0.19       -3.19      3.19 o 
   3   9   5       51.92       53.49      6.05 o 
   5   9   5       98.04      132.41     11.49 o 
   7   9   5       17.55       15.70      5.47 o 
   9   9   5       12.36       16.64      6.07 o 
  11   9   5        0.25       -5.24      5.24 o 
  13   9   5        0.00      -12.33     12.33 o 
 -20  10   5       16.16       13.21     13.21 o 
 -18  10   5       42.38       38.74     14.97 o 
 -16  10   5       46.29       57.66      9.92 o 
 -14  10   5        1.64       -3.66      5.70 o 
 -12  10   5       33.75       35.67      6.57 o 
 -10  10   5      104.99       84.73      7.21 o 
  -8  10   5      220.53      251.81     10.91 o 
  -6  10   5      213.69      153.67     12.84 o 
  -4  10   5      246.14      307.51     13.01 o 
  -2  10   5       89.68       78.72      6.87 o 
   0  10   5       54.39       46.37      7.46 o 
   2  10   5       54.86       54.57      6.35 o 
   4  10   5       24.86       16.47      5.66 o 
   6  10   5       20.06       25.76     14.06 o 
   8  10   5       12.02       20.65      6.69 o 
  10  10   5        2.69        7.96      5.76 o 
  12  10   5        2.78        0.88     12.33 o 
 -17  11   5        1.82        7.59      7.39 o 
 -15  11   5        0.01       -0.62      6.13 o 
 -13  11   5        1.54        6.58      6.98 o 
 -11  11   5        2.54       -0.79      6.13 o 
  -9  11   5       15.07       11.45      6.34 o 
  -7  11   5        8.06        0.60      4.63 o 
  -5  11   5        0.95        6.39      4.02 o 
  -3  11   5        4.96       -3.56      3.56 o 
  -1  11   5        8.43        3.74      4.70 o 
   1  11   5        1.40        2.62      4.09 o 
   3  11   5       11.35       15.18      5.09 o 
   5  11   5        5.85       -1.55      5.24 o 
   7  11   5       11.27       16.51      6.16 o 
   9  11   5        3.91        0.02      5.84 o 
 -16  12   5        4.78        4.61      7.62 o 
 -14  12   5        0.89       -1.12      6.76 o 
 -12  12   5        1.17       -5.19      6.60 o 
 -10  12   5        6.62       14.09      7.33 o 
  -8  12   5       24.13       22.59      7.81 o 
  -6  12   5       20.59       21.48      9.25 o 
  -4  12   5        1.05        1.95      4.90 o 
  -2  12   5        1.20        0.87      4.09 o 
   0  12   5        2.82        8.95      4.54 o 
   2  12   5        0.65       -2.91      4.37 o 
   4  12   5        1.35        1.49      5.76 o 
   6  12   5        7.39       -1.52      5.56 o 
   8  12   5        0.00       -7.11      7.81 o 
 -13  13   5        6.91        7.92     13.21 o 
 -11  13   5        9.35       13.95      7.76 o 
  -9  13   5        4.33        7.24      7.14 o 
  -7  13   5        0.74       -2.72      6.52 o 
  -5  13   5        6.20        0.00      8.36 o 
  -3  13   5        3.13       -0.71      5.24 o 
  -1  13   5       14.89        7.88      6.63 o 
   1  13   5        5.55        0.28      4.90 o 
   3  13   5        8.75        8.20      6.26 o 
   5  13   5        7.02        7.92     14.09 o 
  -8  14   5        2.23       -9.69      9.69 o 
  -6  14   5        1.61       14.09     11.45 o 
  -4  14   5        0.17        4.40     11.45 o 
  -2  14   5        0.82       -1.21      9.24 o 
   0  14   5       11.15       10.04      8.39 o 
 -26   0   6       18.82        4.40     11.45 o 
 -24   0   6        0.00       -0.88      7.92 o 
 -22   0   6        4.30       10.57      7.92 o 
 -20   0   6       21.15       38.74     12.33 o 
 -18   0   6        6.64       29.06     10.57 o 
 -14   0   6      459.02      457.91     19.82 o 
 -12   0   6        2.46       -3.29      4.64 o 
 -10   0   6      349.71      291.44      9.54 o 
  -8   0   6       16.19       28.97      2.96 o 
  -6   0   6       60.24      103.38      4.77 o 
  -4   0   6       65.97       36.16      3.80 o 
  -2   0   6      613.72      781.18     18.97 o 
   0   0   6      818.43      776.37     19.33 o 
   2   0   6      101.15      117.19      7.78 o 
   4   0   6       99.60      120.39     14.68 o 
   6   0   6      445.59      387.27     14.07 o 
   8   0   6       56.95       55.46      7.12 o 
  10   0   6       27.05       43.70     11.45 o 
  12   0   6       10.04       11.64      7.14 o 
  14   0   6       17.44       35.13      8.88 o 
  16   0   6        3.45        3.08      7.92 o 
 -25   1   6        2.20       17.61      8.09 o 
 -23   1   6        0.07       -1.58      5.89 o 
 -21   1   6       37.68       35.87     15.85 o 
 -19   1   6      110.28      116.78     11.21 o 
 -17   1   6      480.30      466.93     19.91 o 
 -15   1   6     2047.00     2008.98     41.96 o 
 -13   1   6      125.96      117.82      6.32 o 
 -11   1   6      364.16      324.02      8.80 o 
  -9   1   6      330.69      341.86      6.14 o 
  -7   1   6       69.69       55.34      2.54 o 
  -5   1   6     1297.91     1463.55     17.09 o 
  -3   1   6      477.95      536.10      8.92 o 
  -1   1   6       64.29       56.39      3.27 o 
   1   1   6      125.58      131.99      5.09 o 
   3   1   6       59.42       67.88      4.53 o 
   5   1   6      707.12      726.81     14.08 o 
   7   1   6      332.64      254.36      8.99 o 
   9   1   6      234.65      207.26      8.89 o 
  11   1   6       80.63       85.58      7.48 o 
  13   1   6        8.65        2.32      3.89 o 
  15   1   6        7.87        3.56      4.95 o 
  17   1   6        0.00       -5.93      5.93 o 
 -26   2   6        6.74        7.48      9.24 o 
 -24   2   6        0.01        3.82      6.51 o 
 -22   2   6        5.72       12.54      6.51 o 
 -20   2   6        4.13        7.32      5.89 o 
 -18   2   6       67.67       71.33      9.34 o 
 -16   2   6      151.01      172.44      8.84 o 
 -14   2   6      253.77      243.44      9.84 o 
 -12   2   6      111.49      125.08      8.21 o 
 -10   2   6        0.95       -0.48      1.87 o 
  -8   2   6       30.65       17.03      1.97 o 
  -6   2   6      101.25       71.10      3.43 o 
  -4   2   6      216.54      260.82      5.81 o 
  -2   2   6      192.45      178.66      6.81 o 
   0   2   6      155.96      177.16      5.06 o 
   2   2   6      681.80      647.57     11.63 o 
   4   2   6      127.36      156.43      5.91 o 
   6   2   6       55.53       38.76      3.88 o 
   8   2   6        1.43       -0.63      2.51 o 
  10   2   6        1.21        0.95      3.55 o 
  12   2   6        1.36        1.81      4.16 o 
  14   2   6        0.41        1.73      4.70 o 
  16   2   6        1.68       -3.64      4.87 o 
 -25   3   6        0.96       -1.76      6.85 o 
 -23   3   6        5.75        0.00      6.23 o 
 -21   3   6        0.45        0.44      5.60 o 
 -19   3   6        2.84        6.34      4.78 o 
 -17   3   6       80.33       72.60      7.37 o 
 -15   3   6       15.57        6.00      4.19 o 
 -13   3   6       69.93       49.88      4.26 o 
 -11   3   6      169.78      175.33      6.89 o 
  -9   3   6        8.02        1.73      1.85 o 
  -7   3   6       17.91       21.72      2.50 o 
  -5   3   6       15.57       13.35      1.92 o 
  -3   3   6        1.96        3.70      1.55 o 
  -1   3   6      113.94      107.92      7.49 o 
   1   3   6       76.73       76.99      4.28 o 
   3   3   6      502.52      595.57     11.29 o 
   5   3   6       55.16       74.72      5.13 o 
   7   3   6        3.35       -0.92      3.35 o 
   9   3   6       33.24       27.64      4.57 o 
  11   3   6        5.91        8.62      4.54 o 
  13   3   6       16.38       16.44      5.14 o 
  15   3   6        3.01       -4.03      5.08 o 
 -26   4   6        0.95       14.09     13.21 o 
 -24   4   6        0.47       16.27      7.76 o 
 -22   4   6        4.57        4.92      9.22 o 
 -20   4   6       98.82       78.59      8.43 o 
 -18   4   6       16.96       24.12      5.06 o 
 -16   4   6       74.30       97.44      7.32 o 
 -14   4   6       12.14       15.59      4.16 o 
 -12   4   6       21.64       27.59      3.88 o 
 -10   4   6       57.42       54.54      4.42 o 
  -8   4   6      331.98      334.12      6.99 o 
  -6   4   6      197.16      246.97      6.17 o 
  -4   4   6       17.77       26.25      3.09 o 
  -2   4   6      241.76      238.54      6.45 o 
   0   4   6       48.11       57.92      4.68 o 
   2   4   6       33.26       30.71      3.74 o 
   4   4   6      506.19      433.56     11.82 o 
   6   4   6      742.44      866.65     16.69 o 
   8   4   6       35.56       19.32      4.31 o 
  10   4   6       12.30        7.30      4.65 o 
  12   4   6       28.67       28.81      6.04 o 
  14   4   6        1.83        9.20      5.73 o 
  16   4   6        8.34       14.97     15.85 o 
 -25   5   6       13.45       14.62     11.01 o 
 -23   5   6       18.47        8.83      8.50 o 
 -21   5   6        0.32        1.85      4.85 o 
 -19   5   6       15.64       10.00      5.41 o 
 -17   5   6        0.01        2.50      5.55 o 
 -15   5   6       10.68       13.62      4.25 o 
 -13   5   6       17.80       21.63      3.71 o 
 -11   5   6     1185.83     1184.02     21.07 o 
  -9   5   6      172.26      189.47      6.85 o 
  -7   5   6       46.81       69.07      5.52 o 
  -5   5   6       10.84       25.11      3.52 o 
  -3   5   6      122.12      118.93      6.07 o 
  -1   5   6       66.17       47.98      4.62 o 
   1   5   6     1686.31     1854.26     34.01 o 
   3   5   6      593.65      534.73     13.60 o 
   5   5   6        2.37        5.22      3.51 o 
   7   5   6        7.57        9.22      4.27 o 
   9   5   6       11.31       10.81      5.97 o 
  11   5   6        1.78       -2.85      4.15 o 
  13   5   6        0.05        8.59      5.16 o 
  15   5   6        4.57        6.55      6.97 o 
 -24   6   6        0.12        4.23      6.48 o 
 -22   6   6       20.22       15.04      6.21 o 
 -20   6   6       69.00       66.00      8.10 o 
 -18   6   6        9.82        4.88      4.44 o 
 -16   6   6        1.59        1.59      3.93 o 
 -14   6   6        1.48        8.97      3.39 o 
 -12   6   6       92.50      110.86      7.39 o 
 -10   6   6       70.75       75.99      6.53 o 
  -8   6   6       37.82       38.92      4.63 o 
  -6   6   6      131.42      140.62      6.57 o 
  -4   6   6       22.84       42.15      5.01 o 
  -2   6   6       16.57       13.16      3.41 o 
   0   6   6      113.82      123.64      6.70 o 
   2   6   6       32.87       66.34      6.64 o 
   4   6   6      300.81      404.90     24.43 o 
   6   6   6      157.82      147.65     10.65 o 
   8   6   6        1.32        0.39      4.35 o 
  10   6   6        1.13       -1.17      4.32 o 
  12   6   6        8.17       13.96      6.80 o 
  14   6   6        0.03        0.08      6.37 o 
 -23   7   6        1.22        0.35      6.21 o 
 -21   7   6       13.02       16.07      6.39 o 
 -19   7   6       33.33       36.01     12.20 o 
 -17   7   6       31.99       28.48      5.52 o 
 -15   7   6        3.38        9.04      4.19 o 
 -13   7   6       26.16       26.55      7.16 o 
 -11   7   6      147.30      134.50      8.06 o 
  -9   7   6      369.92      353.12     12.14 o 
  -7   7   6        0.06        1.18      2.73 o 
  -5   7   6        0.19        9.08      3.24 o 
  -3   7   6       22.45       58.20      6.49 o 
  -1   7   6      357.52      393.36     11.28 o 
   1   7   6      509.15      566.29     14.19 o 
   3   7   6      114.26      128.61      9.94 o 
   5   7   6       23.48       14.98      5.30 o 
   7   7   6        1.97        3.84      4.95 o 
   9   7   6        7.28        6.14      7.27 o 
  11   7   6       22.07       21.11      6.97 o 
  13   7   6        2.51        2.01      6.50 o 
 -22   8   6        1.82       -3.20      6.76 o 
 -20   8   6        0.21        0.08      6.51 o 
 -18   8   6        0.04        2.13      5.41 o 
 -16   8   6       15.29       25.32      5.44 o 
 -14   8   6       70.36       64.95      7.88 o 
 -12   8   6       15.44       17.97      4.45 o 
 -10   8   6        2.15       -3.57      3.57 o 
  -8   8   6       48.94       40.05      5.35 o 
  -6   8   6       92.02      112.37      7.78 o 
  -4   8   6      291.84      232.60      9.18 o 
  -2   8   6      458.90      491.09     14.39 o 
   0   8   6       69.31       68.53      6.47 o 
   2   8   6       20.86       21.63      6.18 o 
   4   8   6       14.78        4.43      4.85 o 
   6   8   6       12.09       14.12      5.56 o 
   8   8   6        0.39        6.31      5.41 o 
  10   8   6       21.36       25.34      6.70 o 
  12   8   6        1.98        7.53      8.39 o 
 -21   9   6        6.44       15.85     13.21 o 
 -19   9   6       30.88       31.77     11.64 o 
 -17   9   6       45.47       35.79      7.44 o 
 -15   9   6       13.95       15.36      4.91 o 
 -13   9   6        2.96        8.19      5.59 o 
 -11   9   6       11.10       11.02      4.69 o 
  -9   9   6        2.04        6.88      4.50 o 
  -7   9   6       20.72       14.41      5.59 o 
  -5   9   6        3.39        6.35      3.96 o 
  -3   9   6      100.96      110.91      7.70 o 
  -1   9   6       45.20       44.13      6.12 o 
   1   9   6        3.27        0.34      4.05 o 
   3   9   6        2.26        1.45      4.78 o 
   5   9   6        1.45        4.60      5.76 o 
   7   9   6        0.56        0.09      6.04 o 
   9   9   6        5.38        7.33      6.18 o 
  11   9   6        1.41        5.87      9.24 o 
 -20  10   6        9.34        2.64     12.33 o 
 -18  10   6        2.53       -2.64     10.57 o 
 -16  10   6       23.80       36.12      7.59 o 
 -14  10   6       80.04       63.11      7.15 o 
 -12  10   6       43.21       35.56      5.90 o 
 -10  10   6        9.95       12.46      4.74 o 
  -8  10   6       31.41       20.75      5.36 o 
  -6  10   6        2.39        1.18      4.36 o 
  -4  10   6       97.05      133.89      8.64 o 
  -2  10   6       47.05       37.35      5.57 o 
   0  10   6       13.50        6.85      4.58 o 
   2  10   6        0.81       -4.83      4.83 o 
   4  10   6       23.14       21.75      6.45 o 
   6  10   6       23.10       23.80      9.54 o 
   8  10   6        0.88       -4.22      5.56 o 
  10  10   6       12.93       19.31     15.85 o 
 -17  11   6       18.31       13.33      8.45 o 
 -15  11   6       11.38       10.88      7.92 o 
 -13  11   6        0.43       -1.76      7.04 o 
 -11  11   6       10.01        4.46      5.38 o 
  -9  11   6        2.78        7.54      4.59 o 
  -7  11   6        6.54        3.02      4.54 o 
  -5  11   6        5.47        5.28      5.18 o 
  -3  11   6       62.01       69.92     11.29 o 
  -1  11   6        1.98       -0.05      4.36 o 
   1  11   6        7.42        8.44      4.99 o 
   3  11   6        0.01       -2.28      6.14 o 
   5  11   6        1.84        1.81      9.54 o 
   7  11   6        2.10        5.88      8.13 o 
 -14  12   6        7.70       11.51     14.97 o 
 -12  12   6        8.49       -6.34      6.34 o 
 -10  12   6       21.52       28.34     11.01 o 
  -8  12   6       43.43       49.71      9.52 o 
  -6  12   6       13.76       16.29      7.16 o 
  -4  12   6        0.15        1.96      6.18 o 
  -2  12   6        2.62        4.04      4.89 o 
   0  12   6        5.50       10.28      5.39 o 
   2  12   6        2.54        6.12      6.39 o 
   4  12   6        0.11       -4.57      6.06 o 
 -11  13   6        0.47        2.64     13.21 o 
  -9  13   6        1.29       -0.88     10.57 o 
  -7  13   6        0.10        0.00     10.57 o 
  -5  13   6        0.59       10.57      7.39 o 
  -3  13   6        0.29        4.56      6.98 o 
  -1  13   6        0.52       -1.20      8.36 o 
   1  13   6        4.70        2.08      6.80 o 
 -25   1   7        8.30        7.04      7.47 o 
 -23   1   7        2.25        4.44      8.36 o 
 -21   1   7        0.30        3.61      5.89 o 
 -19   1   7       43.02       35.82     18.05 o 
 -17   1   7       31.67       28.46      5.92 o 
 -15   1   7       62.62       70.91      6.79 o 
 -13   1   7      139.51      128.41      7.79 o 
 -11   1   7      121.82      119.76      7.09 o 
  -9   1   7        3.27        1.16      1.73 o 
  -7   1   7        8.22        0.94      1.52 o 
  -5   1   7       18.11       21.03      2.38 o 
  -3   1   7       74.23       71.45      4.09 o 
  -1   1   7       25.48       30.82      3.70 o 
   1   1   7      545.94      613.73     11.72 o 
   3   1   7       17.34       27.96      3.59 o 
   5   1   7        1.42       -0.53      2.64 o 
   7   1   7       68.10       74.50      7.17 o 
   9   1   7       14.29        6.89      4.59 o 
  11   1   7        0.03       -1.51      4.01 o 
  13   1   7        5.64        1.34      5.08 o 
 -26   2   7        8.69       24.87      9.01 o 
 -24   2   7        7.62        8.36      7.47 o 
 -22   2   7        0.35        3.80      5.89 o 
 -20   2   7       54.26       77.30     10.53 o 
 -18   2   7        0.10       -5.20      6.25 o 
 -16   2   7       42.54       41.38      5.84 o 
 -14   2   7      496.85      514.15     13.36 o 
 -12   2   7       40.65       41.42      3.63 o 
 -10   2   7       92.21       91.07      4.75 o 
  -8   2   7       37.11       32.80      3.03 o 
  -6   2   7        0.68        0.81      1.81 o 
  -4   2   7       21.13       20.67      3.49 o 
  -2   2   7      104.19      131.34      5.20 o 
   0   2   7      125.55      107.88      7.22 o 
   2   2   7      456.70      470.72     14.42 o 
   4   2   7        2.87        3.05      2.75 o 
   6   2   7       35.81       50.68      8.68 o 
   8   2   7       14.87       25.44      7.85 o 
  10   2   7        6.04       18.35      5.22 o 
  12   2   7        1.95        4.68      4.83 o 
  14   2   7        2.80        7.40      5.72 o 
 -25   3   7        4.46        5.28      7.47 o 
 -23   3   7        0.21        4.40      6.23 o 
 -21   3   7        7.73       11.45      6.85 o 
 -19   3   7       61.33       69.72      7.32 o 
 -17   3   7       15.11       14.70      7.12 o 
 -15   3   7      158.87      191.05     10.04 o 
 -13   3   7       33.42       33.36      4.51 o 
 -11   3   7      460.13      422.97      9.35 o 
  -9   3   7       32.36       39.58      3.57 o 
  -7   3   7       19.34       13.99      2.39 o 
  -5   3   7        7.89       10.87      2.26 o 
  -3   3   7       47.18       69.25      3.92 o 
  -1   3   7      180.01      241.44     10.17 o 
   1   3   7      120.99       96.34      6.38 o 
   3   3   7       86.63       43.97      4.37 o 
   5   3   7       39.77       64.48      5.88 o 
   7   3   7       54.46       66.02      6.95 o 
   9   3   7        6.50       12.47      4.92 o 
  11   3   7        0.37        4.72      4.78 o 
  13   3   7        4.72        6.71      5.40 o 
 -24   4   7        1.19        9.24      7.47 o 
 -22   4   7       10.79       24.02      6.57 o 
 -20   4   7        2.10        2.26      5.24 o 
 -18   4   7       13.01       13.80      4.81 o 
 -16   4   7       17.51       12.38      6.10 o 
 -14   4   7        5.90       10.53      4.02 o 
 -12   4   7      103.72       97.90      5.51 o 
 -10   4   7      279.04      271.05      9.72 o 
  -8   4   7      306.43      319.69      7.30 o 
  -6   4   7       27.70       21.86      4.07 o 
  -4   4   7       83.67       93.82      7.26 o 
  -2   4   7      409.76      471.55     10.96 o 
   0   4   7       88.78       95.17      6.50 o 
   2   4   7       69.22       60.43      7.08 o 
   4   4   7        2.80        9.30      4.58 o 
   6   4   7        9.57        6.07      4.32 o 
   8   4   7        1.64        4.74      4.25 o 
  10   4   7        1.77        1.59      4.29 o 
  12   4   7        0.27       -3.59      4.61 o 
  14   4   7        0.33       -0.37     10.13 o 
 -23   5   7        1.80        0.29      6.10 o 
 -21   5   7        0.00       -5.84      5.84 o 
 -19   5   7        1.58        1.59      4.36 o 
 -17   5   7       14.98       17.80      5.39 o 
 -15   5   7       21.00        8.22      4.15 o 
 -13   5   7       94.93      129.96      7.01 o 
 -11   5   7      115.61      137.90     10.63 o 
  -9   5   7       47.01       38.99      4.69 o 
  -7   5   7        0.05       -1.75      2.69 o 
  -5   5   7      155.22      157.16      7.28 o 
  -3   5   7      105.84      117.17      6.62 o 
  -1   5   7       21.09        6.96      4.07 o 
   1   5   7       80.99       63.92      5.88 o 
   3   5   7       34.19       43.45      5.88 o 
   5   5   7        5.92        2.82      4.27 o 
   7   5   7        8.38        4.00      4.41 o 
   9   5   7        4.61        0.35      4.50 o 
  11   5   7       13.27       12.72      5.57 o 
  13   5   7        0.83       -1.35      6.44 o 
 -24   6   7        0.17        1.80      7.69 o 
 -22   6   7        0.42        6.61      6.06 o 
 -20   6   7       14.77       14.67      6.10 o 
 -18   6   7        0.75        4.76      4.47 o 
 -16   6   7        5.26        9.10      4.70 o 
 -14   6   7        0.57        5.80      4.06 o 
 -12   6   7       23.23       36.36      4.92 o 
 -10   6   7       14.52       10.51      3.77 o 
  -8   6   7       14.45       14.31      3.87 o 
  -6   6   7        0.35        0.16      2.47 o 
  -4   6   7       35.03       45.06      5.44 o 
  -2   6   7       36.64       47.97      5.15 o 
   0   6   7      160.50      129.55      9.67 o 
   2   6   7        4.17       22.34      6.07 o 
   4   6   7        0.35        0.57      4.78 o 
   6   6   7        1.05        5.43      5.24 o 
   8   6   7       27.61       28.41      8.56 o 
  10   6   7       15.24       11.18      8.34 o 
  12   6   7        0.66       -1.76      8.25 o 
 -23   7   7        0.48        2.05      6.45 o 
 -21   7   7        2.76        8.00      9.69 o 
 -19   7   7       13.60       28.14      7.27 o 
 -17   7   7        2.67        3.12      5.30 o 
 -15   7   7        4.90       -2.79      4.78 o 
 -13   7   7       10.27        8.60      4.24 o 
 -11   7   7        0.39        8.27      4.16 o 
  -9   7   7       67.11       92.97      7.42 o 
  -7   7   7       72.64       70.51      6.94 o 
  -5   7   7       15.65       22.81      5.69 o 
  -3   7   7       32.44       32.25      4.99 o 
  -1   7   7        0.14        4.26      3.92 o 
   1   7   7        1.01        1.26      4.88 o 
   3   7   7       31.79       29.25      8.76 o 
   5   7   7       15.52       14.85      9.93 o 
   7   7   7        0.23        6.47      5.92 o 
   9   7   7       11.65       -1.47      6.10 o 
  11   7   7       15.34       16.87     11.01 o 
 -22   8   7        0.76       -9.69      9.69 o 
 -20   8   7        2.42        5.58      6.61 o 
 -18   8   7        0.02       -2.41      5.92 o 
 -16   8   7        3.73        2.07      5.36 o 
 -14   8   7        0.34        7.92      4.51 o 
 -12   8   7       18.64       34.31      5.88 o 
 -10   8   7       23.49       28.10      5.46 o 
  -8   8   7       12.02       10.47      4.32 o 
  -6   8   7       67.63       50.86      7.28 o 
  -4   8   7       15.80       21.79      4.89 o 
  -2   8   7       34.45       29.03      5.44 o 
   0   8   7        0.66       -1.14      5.04 o 
   2   8   7       19.60       31.74      7.12 o 
   4   8   7        0.81       -1.75      5.30 o 
   6   8   7        1.22        9.38      6.08 o 
   8   8   7        0.02        4.07      6.28 o 
  10   8   7        1.30       -1.76      8.25 o 
 -19   9   7        2.33        4.61      6.69 o 
 -17   9   7        0.19        2.33      6.06 o 
 -15   9   7       47.36       48.53      6.49 o 
 -13   9   7       84.63       92.23      8.24 o 
 -11   9   7       23.23       26.92      6.63 o 
  -9   9   7       49.48       24.90      5.55 o 
  -7   9   7      131.31      149.64      9.52 o 
  -5   9   7        0.01        2.53      4.09 o 
  -3   9   7       11.82       17.06      4.81 o 
  -1   9   7        0.00       -4.05      4.05 o 
   1   9   7        4.12       -1.76      5.24 o 
   3   9   7        8.72        6.05      6.25 o 
   5   9   7        2.25        3.90      6.07 o 
   7   9   7        1.44       -5.75      5.75 o 
   9   9   7        0.06       -6.16     14.09 o 
 -18  10   7        1.82        2.91      7.00 o 
 -16  10   7        2.97       10.16      6.77 o 
 -14  10   7       18.09        7.27      6.10 o 
 -12  10   7       32.15       36.19      6.51 o 
 -10  10   7       11.43       21.31      5.72 o 
  -8  10   7        3.52       -3.95      3.95 o 
  -6  10   7       37.15       44.54     11.74 o 
  -4  10   7       19.18       17.91      5.14 o 
  -2  10   7       21.16       12.62      4.89 o 
   0  10   7       48.31       69.02      8.91 o 
   2  10   7       28.07       29.76     13.74 o 
   4  10   7        1.24       -3.27      5.55 o 
   6  10   7        5.68        8.64      7.98 o 
 -15  11   7       15.20       24.80      9.09 o 
 -13  11   7       20.53       24.44      6.46 o 
 -11  11   7       20.06       25.95      5.90 o 
  -9  11   7       12.67        8.85      5.30 o 
  -7  11   7        5.17        2.72      4.83 o 
  -5  11   7        2.18        4.54      5.14 o 
  -3  11   7        1.76       -1.52      4.54 o 
  -1  11   7        0.02        1.96      4.96 o 
   1  11   7        0.23        8.28      5.91 o 
   3  11   7        0.34       -2.07      6.39 o 
   5  11   7        2.12       -6.16     14.09 o 
 -12  12   7        0.64       -9.35      9.69 o 
 -10  12   7        1.57       -0.80      6.76 o 
  -8  12   7        0.09       -2.93      5.92 o 
  -6  12   7        6.77       10.61      5.68 o 
  -4  12   7        1.21        4.40      5.76 o 
  -2  12   7        4.14       11.11      6.86 o 
   0  12   7        4.27        2.15      8.25 o 
 -24   0   8      105.04      111.83     19.37 o 
 -22   0   8      188.46      195.50     22.02 o 
 -20   0   8      126.01       74.85     14.97 o 
 -18   0   8      332.97      317.63     18.06 o 
 -16   0   8       14.58       16.73      7.47 o 
 -14   0   8       59.33       58.49      9.01 o 
 -12   0   8       12.79       17.65      6.13 o 
 -10   0   8       32.61       35.25      7.27 o 
  -8   0   8       30.19       43.85      4.92 o 
  -6   0   8      632.80      588.37     15.75 o 
  -4   0   8       97.37       86.65      7.37 o 
  -2   0   8       93.95       86.74      6.67 o 
   0   0   8       67.07       51.41      5.78 o 
   2   0   8      624.80      588.07     20.44 o 
   4   0   8        1.88       -4.34      4.34 o 
   6   0   8        0.90       18.45      7.39 o 
   8   0   8        0.12       -1.98      6.13 o 
  10   0   8        0.02       -2.45      5.30 o 
 -25   1   8        0.00        5.32      7.14 o 
 -23   1   8       52.72       35.12     12.33 o 
 -21   1   8       21.17        8.44      9.25 o 
 -19   1   8       68.12       60.84      8.03 o 
 -17   1   8        0.39       -0.54      4.05 o 
 -15   1   8       81.20       97.87     11.73 o 
 -13   1   8       21.19       30.18      7.06 o 
 -11   1   8      234.91      248.12     16.84 o 
  -9   1   8        7.80        5.95      2.71 o 
  -7   1   8      458.12      433.06      8.40 o 
  -5   1   8       54.91       57.57      3.98 o 
  -3   1   8       46.87       41.19      4.23 o 
  -1   1   8        8.45        2.99      2.65 o 
   1   1   8       84.86       62.01      4.86 o 
   3   1   8      659.90      670.10     13.62 o 
   5   1   8       31.62       37.55      5.25 o 
   7   1   8       23.53       19.47      5.16 o 
   9   1   8        0.00       -2.47      4.20 o 
  11   1   8        0.62       -2.71      4.76 o 
 -24   2   8       27.13       21.33     10.13 o 
 -22   2   8       54.62       64.26     10.53 o 
 -20   2   8       56.93       31.26      8.09 o 
 -18   2   8       14.63        0.74      4.85 o 
 -16   2   8       28.08       21.14      5.66 o 
 -14   2   8       17.18       11.17      3.65 o 
 -12   2   8       49.02       50.21      4.83 o 
 -10   2   8        0.00       -0.66      2.45 o 
  -8   2   8       54.97       62.37      3.58 o 
  -6   2   8      102.30       88.61      4.35 o 
  -4   2   8       68.97       76.60      4.35 o 
  -2   2   8       44.30       54.24      5.33 o 
   0   2   8      209.57      212.38      9.10 o 
   2   2   8       59.60       67.21      6.09 o 
   4   2   8       20.08       17.70      5.17 o 
   6   2   8        0.11        0.85      4.29 o 
   8   2   8        5.48        9.24      4.78 o 
  10   2   8        2.91       -0.68      4.87 o 
  12   2   8        0.00        2.64     13.21 o 
 -25   3   8        0.04        9.16      7.76 o 
 -23   3   8        2.57        2.18      7.14 o 
 -21   3   8        2.05        3.43      5.89 o 
 -19   3   8       23.50       18.29      6.18 o 
 -17   3   8        0.13        4.23      4.29 o 
 -15   3   8       12.25        6.07      4.20 o 
 -13   3   8        0.77        3.35      3.11 o 
 -11   3   8       84.85       90.79      5.14 o 
  -9   3   8       31.00       33.55      3.72 o 
  -7   3   8        0.01       -0.62      2.09 o 
  -5   3   8       20.67       23.99      3.07 o 
  -3   3   8       28.37       11.63      3.74 o 
  -1   3   8       91.80       94.18      6.68 o 
   1   3   8       18.93       14.33      4.09 o 
   3   3   8       36.34       52.86      6.58 o 
   5   3   8        1.56       -0.65      4.05 o 
   7   3   8        8.42        8.26      7.37 o 
   9   3   8       11.52       11.00      5.34 o 
  11   3   8        0.00       -3.68      6.89 o 
 -24   4   8        2.02        1.32      6.85 o 
 -22   4   8        7.79       -3.52      6.23 o 
 -20   4   8        3.89        5.06      4.77 o 
 -18   4   8        6.13        3.75      4.63 o 
 -16   4   8       16.85       10.49      4.65 o 
 -14   4   8      142.49      130.64      7.78 o 
 -12   4   8        4.82        4.97      2.83 o 
 -10   4   8        0.22        0.04      2.59 o 
  -8   4   8        0.92        6.86      3.45 o 
  -6   4   8       64.52       62.27      5.37 o 
  -4   4   8       31.31       25.51      5.01 o 
  -2   4   8     1017.59     1041.56     20.91 o 
   0   4   8      186.07      235.31     21.48 o 
   2   4   8       30.08       34.64      5.78 o 
   4   4   8       21.90       40.36      9.53 o 
   6   4   8       23.39       25.22      5.72 o 
   8   4   8        3.73       -1.57      4.61 o 
  10   4   8       11.75       18.11      6.19 o 
 -23   5   8       15.48       17.81      6.70 o 
 -21   5   8        0.31       -0.80      4.81 o 
 -19   5   8       46.10       42.98      9.86 o 
 -17   5   8       32.61       25.93      5.49 o 
 -15   5   8       17.77       13.93      4.69 o 
 -13   5   8        0.70        0.41      3.70 o 
 -11   5   8       10.40       16.50      4.16 o 
  -9   5   8       16.17       11.08      4.09 o 
  -7   5   8      228.40      204.57     10.77 o 
  -5   5   8      220.15      284.91      9.99 o 
  -3   5   8       15.92        9.95      4.96 o 
  -1   5   8        3.58        0.35      4.78 o 
   1   5   8       62.29       49.13     13.09 o 
   3   5   8       45.52       43.78      7.17 o 
   5   5   8        0.56        2.98      4.51 o 
   7   5   8        2.46       -1.34      4.76 o 
   9   5   8        1.02        4.93      5.11 o 
 -22   6   8        0.92        2.83      6.06 o 
 -20   6   8       19.09       29.22      7.59 o 
 -18   6   8        5.55        8.74      6.18 o 
 -16   6   8       11.14       12.24      5.82 o 
 -14   6   8      192.32      179.46     12.34 o 
 -12   6   8       99.93      120.99     11.82 o 
 -10   6   8       71.95       66.88      6.87 o 
  -8   6   8        1.26        0.72      3.90 o 
  -6   6   8       37.92       33.31      5.37 o 
  -4   6   8      163.57      151.28      9.28 o 
  -2   6   8      528.92      594.02     19.72 o 
   0   6   8       43.21       40.58      8.28 o 
   2   6   8        3.74       -0.76      5.24 o 
   4   6   8        8.80       -0.27      5.75 o 
   6   6   8       54.10      110.09     11.20 o 
   8   6   8        0.00        3.57      6.44 o 
 -21   7   8        3.09        5.92      6.90 o 
 -19   7   8        1.88        8.83      6.60 o 
 -17   7   8        9.56       11.85      6.55 o 
 -15   7   8        0.17       -5.18      5.18 o 
 -13   7   8        2.54       -0.42      4.02 o 
 -11   7   8       88.62       90.61      7.82 o 
  -9   7   8        0.32        1.52      4.13 o 
  -7   7   8       33.87       65.35      7.13 o 
  -5   7   8       11.55        6.61      4.25 o 
  -3   7   8       48.62       49.96      9.19 o 
  -1   7   8        6.77        7.02      5.81 o 
   1   7   8        0.64       -0.43      6.33 o 
   3   7   8        1.06        7.88      6.26 o 
   5   7   8        0.05        8.94      6.26 o 
   7   7   8        0.03        5.56      6.72 o 
 -20   8   8       12.91       12.38      6.80 o 
 -18   8   8       13.04       20.58      7.08 o 
 -16   8   8        1.44        1.48      5.92 o 
 -14   8   8        3.70        4.96      4.78 o 
 -12   8   8        0.35        4.90      4.65 o 
 -10   8   8       83.31       71.66      7.69 o 
  -8   8   8      115.75      144.38      9.66 o 
  -6   8   8       67.08       51.35      7.75 o 
  -4   8   8       72.83       85.21      7.79 o 
  -2   8   8        5.26        9.78      5.56 o 
   0   8   8        0.32        4.23      5.66 o 
   2   8   8        0.21       -4.50      5.14 o 
   4   8   8       12.05       32.11      7.78 o 
   6   8   8       12.39       26.88      8.20 o 
 -19   9   8       16.33       29.21     12.33 o 
 -17   9   8        6.55        0.13      6.06 o 
 -15   9   8        0.44        3.12      6.21 o 
 -13   9   8        1.99        8.43      5.10 o 
 -11   9   8        1.33        2.38      4.81 o 
  -9   9   8       11.62        8.52      4.85 o 
  -7   9   8       16.86       13.94      5.21 o 
  -5   9   8        2.60        5.67      6.55 o 
  -3   9   8        0.46        0.42      5.30 o 
  -1   9   8        0.14       -3.44      4.95 o 
   1   9   8        3.45        4.60      6.06 o 
   3   9   8        1.95        4.58      6.39 o 
   5   9   8        0.52       -6.16     13.21 o 
 -16  10   8        6.27       14.87      7.44 o 
 -14  10   8        0.03        2.22      4.99 o 
 -12  10   8        2.04        4.42      5.46 o 
 -10  10   8        2.16       13.97      5.53 o 
  -8  10   8       43.91       38.09      6.61 o 
  -6  10   8       54.65       62.96      8.75 o 
  -4  10   8        0.33        1.73      5.64 o 
  -2  10   8       25.62       19.79      6.86 o 
   0  10   8        6.24        4.89      5.93 o 
   2  10   8        4.07        7.20      9.01 o 
 -13  11   8        3.57        6.41      5.82 o 
 -11  11   8       17.34       28.52      6.61 o 
  -9  11   8        0.33        5.31      5.27 o 
  -7  11   8        1.49        0.83      4.97 o 
  -5  11   8        3.17        6.16      6.64 o 
  -3  11   8        4.57        8.80     14.09 o 
  -1  11   8        0.87       -6.57      8.02 o 
 -23   1   9        1.55       19.81      8.72 o 
 -21   1   9        0.03        4.08      6.76 o 
 -19   1   9        1.66        6.40      5.66 o 
 -17   1   9        1.13        4.17      4.72 o 
 -15   1   9        0.88       -4.20      4.20 o 
 -13   1   9        1.58       -2.06      5.08 o 
 -11   1   9       29.36       29.74      5.35 o 
  -9   1   9       10.08        8.83      3.06 o 
  -7   1   9       78.82       73.66      6.75 o 
  -5   1   9        0.04       -1.95      2.56 o 
  -3   1   9        8.01       13.45      3.41 o 
  -1   1   9      122.15      138.05      8.37 o 
   1   1   9        0.90        3.44      3.83 o 
   3   1   9        0.76        4.25      4.41 o 
   5   1   9        9.64       11.88      5.30 o 
   7   1   9        5.31        4.24      4.99 o 
   9   1   9        1.99       17.61     14.09 o 
 -24   2   9        0.52        9.69      7.47 o 
 -22   2   9       10.33        8.45      7.62 o 
 -20   2   9       16.75       21.00      6.77 o 
 -18   2   9        0.03        3.53      5.31 o 
 -16   2   9        5.46        8.07      4.65 o 
 -14   2   9        7.09        5.69      4.37 o 
 -12   2   9       17.96       14.74      5.40 o 
 -10   2   9      145.97      155.07      7.99 o 
  -8   2   9      121.02      142.43      6.02 o 
  -6   2   9       36.74       23.93      3.29 o 
  -4   2   9        0.19       -2.86      2.86 o 
  -2   2   9       94.03       82.78      6.82 o 
   0   2   9       50.86       51.77      6.87 o 
   2   2   9        1.76        8.29      4.72 o 
   4   2   9       42.22       37.36      7.88 o 
   6   2   9        4.38        5.43      5.00 o 
   8   2   9        1.03       -2.78      5.06 o 
 -23   3   9        6.19        9.35      7.39 o 
 -21   3   9        2.19        6.07      5.93 o 
 -19   3   9        4.97        5.45      5.82 o 
 -17   3   9        0.91       -2.17      5.03 o 
 -15   3   9        0.05        3.59      4.11 o 
 -13   3   9       42.53       39.06      7.98 o 
 -11   3   9      139.04      150.32      6.69 o 
  -9   3   9        0.01        1.82      3.04 o 
  -7   3   9       86.33      100.00      6.35 o 
  -5   3   9       36.46       42.95      5.23 o 
  -3   3   9        6.37        1.58      4.77 o 
  -1   3   9       63.83       46.30      8.52 o 
   1   3   9        0.50        3.77      4.44 o 
   3   3   9       16.38        8.32      4.99 o 
   5   3   9        4.05        1.21      4.61 o 
   7   3   9       24.98       28.34      6.85 o 
   9   3   9        4.72       -2.64     11.45 o 
 -22   4   9        0.01        2.73      6.51 o 
 -20   4   9        3.72        1.50      5.00 o 
 -18   4   9        0.36       -2.03      4.72 o 
 -16   4   9        9.90        2.61      5.08 o 
 -14   4   9       27.40       21.08      5.89 o 
 -12   4   9        2.63        1.48      5.55 o 
 -10   4   9       81.55       82.95      6.85 o 
  -8   4   9       12.51       16.14      4.49 o 
  -6   4   9       57.88       65.94      7.88 o 
  -4   4   9        3.64        3.16      7.18 o 
  -2   4   9        5.49       -1.86      4.12 o 
   0   4   9       12.40       12.38      5.83 o 
   2   4   9        5.59        7.89      4.75 o 
   4   4   9       17.28       11.09      5.60 o 
   6   4   9       17.15       31.83      8.26 o 
   8   4   9        3.01       17.61     15.85 o 
 -21   5   9       10.37        2.95      5.52 o 
 -19   5   9        0.19        5.26      6.77 o 
 -17   5   9        5.03        7.66      6.18 o 
 -15   5   9        0.29        3.52      5.59 o 
 -13   5   9       63.51       69.37      8.94 o 
 -11   5   9       66.70       76.15      7.67 o 
  -9   5   9        3.16        3.67      4.19 o 
  -7   5   9        1.05       -1.72      4.29 o 
  -5   5   9        0.40        0.59      5.26 o 
  -3   5   9        2.09       -0.80      5.03 o 
  -1   5   9        6.26        9.04      5.76 o 
   1   5   9        1.42        2.80      4.75 o 
   3   5   9        7.50        2.16      4.50 o 
   5   5   9        0.38        0.70      4.91 o 
   7   5   9       10.72       16.73     15.85 o 
 -20   6   9        0.32       -3.82      6.10 o 
 -18   6   9        3.67        9.26      6.69 o 
 -16   6   9        1.03       -4.97      5.41 o 
 -14   6   9        2.94       -2.29      5.14 o 
 -12   6   9        0.28        6.64      4.69 o 
 -10   6   9        0.00        3.82      4.47 o 
  -8   6   9       15.28       19.06      5.97 o 
  -6   6   9        0.45        0.31      4.78 o 
  -4   6   9       13.75       16.70     10.59 o 
  -2   6   9       10.95       10.30      5.88 o 
   0   6   9        3.58        7.34      8.79 o 
   2   6   9        8.02        2.63      6.02 o 
   4   6   9       16.46       15.90      7.12 o 
   6   6   9       13.79       35.22     16.73 o 
 -19   7   9        1.55       -6.21      6.21 o 
 -17   7   9        2.61        3.70      6.57 o 
 -15   7   9       17.15       23.30      7.00 o 
 -13   7   9        0.84        1.31      4.63 o 
 -11   7   9        1.40        4.39      4.51 o 
  -9   7   9        4.38        1.45      4.36 o 
  -7   7   9        0.04       -1.28      4.36 o 
  -5   7   9       53.33       50.31      9.96 o 
  -3   7   9       13.84       14.16     13.71 o 
  -1   7   9        1.85        5.12      6.06 o 
   1   7   9        0.18       -0.54      5.55 o 
   3   7   9        4.29        0.26      5.91 o 
   5   7   9        3.81        1.76     14.97 o 
 -18   8   9       12.27        5.69      7.24 o 
 -16   8   9       16.46       23.40      7.59 o 
 -14   8   9        0.37        4.77      6.26 o 
 -12   8   9        1.36        1.86      4.81 o 
 -10   8   9       11.68       18.58      9.15 o 
  -8   8   9        2.02        6.03      5.16 o 
  -6   8   9       15.73       15.63      6.06 o 
  -4   8   9        1.93       -6.52      6.52 o 
  -2   8   9        0.10        3.31      5.92 o 
   0   8   9        2.70       -3.65      5.41 o 
   2   8   9       11.36       15.91      9.09 o 
   4   8   9        1.40        7.92     14.97 o 
 -15   9   9       32.79       29.27      8.10 o 
 -13   9   9        5.04       10.40      5.44 o 
 -11   9   9        0.69        3.72      5.20 o 
  -9   9   9       16.23       10.99      5.58 o 
  -7   9   9        1.85        2.18      4.81 o 
  -5   9   9        0.69       -2.97      7.39 o 
  -3   9   9        0.00       -2.01      5.64 o 
  -1   9   9        1.39        8.17      9.01 o 
   1   9   9        0.10       10.92      9.28 o 
 -12  10   9        0.00        3.57      5.45 o 
 -10  10   9        0.37        2.01      5.35 o 
  -8  10   9        5.19        1.80      5.65 o 
  -6  10   9       15.15       20.99      6.58 o 
  -4  10   9        8.98        2.64     12.33 o 
  -2  10   9        0.32        3.96      9.34 o 
 -22   0  10        0.05       -3.52      9.69 o 
 -20   0  10        2.88       -4.99      7.16 o 
 -18   0  10        5.82        1.32     13.65 o 
 -16   0  10        5.51        6.81      7.14 o 
 -14   0  10       47.31       21.51      8.65 o 
 -12   0  10       43.02       26.77     12.33 o 
 -10   0  10      122.72      135.19     13.38 o 
  -8   0  10        4.66        8.43      4.47 o 
  -6   0  10      206.45      209.72     10.66 o 
  -4   0  10       86.58       85.48      7.99 o 
  -2   0  10       71.98       69.60      8.80 o 
   0   0  10       98.93      101.71     10.33 o 
   2   0  10        4.19        5.01      5.66 o 
   4   0  10        7.11        6.16      6.85 o 
 -21   1  10        0.02       -3.96      7.47 o 
 -19   1  10        2.21       -0.37      5.39 o 
 -17   1  10        5.88        2.31      5.16 o 
 -15   1  10       12.65        6.68      5.46 o 
 -13   1  10       32.02       34.76      6.33 o 
 -11   1  10        0.59        9.51      4.81 o 
  -9   1  10       92.51       90.85      6.36 o 
  -7   1  10       33.63       37.52      4.37 o 
  -5   1  10       50.95       40.47      5.04 o 
  -3   1  10       17.02       25.40      4.61 o 
  -1   1  10        7.62        2.26      4.12 o 
   1   1  10        1.90       -0.49      3.89 o 
   3   1  10        6.82        8.08      4.41 o 
   5   1  10        0.04        7.04     12.33 o 
 -22   2  10        0.99        4.40      7.47 o 
 -20   2  10        1.35       -5.76      5.76 o 
 -18   2  10        1.22        7.77      6.18 o 
 -16   2  10        6.38        2.12      5.46 o 
 -14   2  10       20.95       15.52      5.40 o 
 -12   2  10        0.00        0.00      4.78 o 
 -10   2  10        0.41        1.17      3.98 o 
  -8   2  10        6.03        4.93      3.81 o 
  -6   2  10       54.70       65.80      5.83 o 
  -4   2  10       19.47       25.37      5.15 o 
  -2   2  10       17.54       15.20      5.21 o 
   0   2  10        5.89        7.25      4.74 o 
   2   2  10        1.05        6.16      5.35 o 
   4   2  10       19.65       15.78      5.90 o 
   6   2  10        1.05       -4.40     12.33 o 
 -21   3  10        0.12       -1.89      6.21 o 
 -19   3  10        4.36        3.65      6.39 o 
 -17   3  10        2.00       -3.94      5.47 o 
 -15   3  10        0.04        1.66      4.99 o 
 -13   3  10        2.17       -2.85      5.18 o 
 -11   3  10        9.78        5.28      8.09 o 
  -9   3  10        3.23       -1.15      4.78 o 
  -7   3  10       90.71      104.94      8.81 o 
  -5   3  10      111.81      111.15      8.72 o 
  -3   3  10        4.94       -0.57      4.59 o 
  -1   3  10        0.09       -1.03      5.21 o 
   1   3  10       14.02       31.50      6.33 o 
   3   3  10        0.61        3.93      5.06 o 
   5   3  10        0.10       -4.40     12.33 o 
 -20   4  10        5.62       15.24      7.61 o 
 -18   4  10        0.05       -3.15      5.96 o 
 -16   4  10        2.70        1.98      6.18 o 
 -14   4  10        1.04        2.42      5.99 o 
 -12   4  10        1.01        5.28      6.21 o 
 -10   4  10      115.47      111.48      8.96 o 
  -8   4  10       83.25       92.01     10.14 o 
  -6   4  10        0.22        1.08      5.75 o 
  -4   4  10        1.12       -1.55      5.24 o 
  -2   4  10        0.04       11.02      5.01 o 
   0   4  10        0.64        7.51      4.99 o 
   2   4  10        0.32       -1.75      5.14 o 
   4   4  10        6.09        5.28     12.33 o 
 -19   5  10        2.35        3.10      6.57 o 
 -17   5  10        8.43        6.06      6.17 o 
 -15   5  10       13.20       12.09      6.57 o 
 -13   5  10        3.86        4.40      6.10 o 
 -11   5  10        8.07       22.44      5.82 o 
  -9   5  10        6.83        0.80      4.99 o 
  -7   5  10       33.12       26.22      9.50 o 
  -5   5  10      159.25      170.37     12.31 o 
  -3   5  10        7.65        1.21      5.66 o 
  -1   5  10        2.30        0.23      5.56 o 
   1   5  10        3.59       -5.28      5.38 o 
   3   5  10        8.07        8.80     13.21 o 
 -18   6  10        0.55        7.02      6.86 o 
 -16   6  10        0.08       -3.75      5.92 o 
 -14   6  10        2.93        7.02      6.26 o 
 -12   6  10       16.65       13.29      6.45 o 
 -10   6  10      105.58      114.28      9.57 o 
  -8   6  10       95.47      109.63     11.09 o 
  -6   6  10        4.86       -1.06      7.76 o 
  -4   6  10        0.14        2.73      5.31 o 
  -2   6  10        8.05        2.52      6.50 o 
   0   6  10        4.52       18.24      8.86 o 
   2   6  10        2.00       22.01     15.85 o 
 -17   7  10        0.00       12.53      7.21 o 
 -15   7  10        0.67        1.35      7.78 o 
 -13   7  10        9.15       10.50      7.24 o 
 -11   7  10        0.08       -0.76      5.00 o 
  -9   7  10        0.11        0.12      5.06 o 
  -7   7  10        2.73        8.05      6.50 o 
  -5   7  10        5.41       -6.76      6.76 o 
  -3   7  10        2.71        6.68      6.34 o 
  -1   7  10        0.11       -4.81      8.02 o 
   1   7  10        2.21        0.88     14.97 o 
 -14   8  10        4.46        6.56      7.79 o 
 -12   8  10       11.31       13.77      5.71 o 
 -10   8  10       14.29        7.27      5.62 o 
  -8   8  10        7.45        9.05      6.89 o 
  -6   8  10        0.39       13.98      7.62 o 
  -4   8  10        0.03        0.00     12.33 o 
  -2   8  10        7.59       -3.12      8.02 o 
  -9   9  10        1.97       -2.20      6.80 o 
  -7   9  10        2.56        4.80     13.21 o 
 -19   1  11        0.28       -3.48      5.85 o 
 -17   1  11        2.80        5.60      5.88 o 
 -15   1  11        2.33        5.25      5.47 o 
 -13   1  11        4.13        2.52      5.02 o 
 -11   1  11        0.64       12.69      5.38 o 
  -9   1  11        7.47       10.35      5.72 o 
  -7   1  11        0.86       -0.46      3.94 o 
  -5   1  11        0.33       -3.36      3.95 o 
  -3   1  11        2.12        1.45      4.66 o 
  -1   1  11        0.00       -2.10      4.50 o 
   1   1  11        0.12        2.64     13.21 o 
 -18   2  11        0.72       -3.96      5.72 o 
 -16   2  11        8.72       14.79      5.87 o 
 -14   2  11        0.39       -3.96      5.28 o 
 -12   2  11        4.37        0.98      6.43 o 
 -10   2  11       15.93       29.91      9.90 o 
  -8   2  11        2.92        4.25      5.15 o 
  -6   2  11        0.77       -2.28      3.79 o 
  -4   2  11       10.12        0.98      4.31 o 
  -2   2  11        3.03       -1.17      4.41 o 
   0   2  11        2.60        4.17      5.00 o 
 -19   3  11        5.10        0.00     12.33 o 
 -17   3  11        9.10        3.02      8.65 o 
 -15   3  11        1.31       -5.28      7.92 o 
 -13   3  11        5.04        3.94      7.76 o 
 -11   3  11        2.52        1.76      8.09 o 
  -9   3  11       17.09       26.22      8.56 o 
  -7   3  11        3.75        6.48      6.57 o 
  -5   3  11        0.84        2.32      4.20 o 
  -3   3  11        0.05        2.48      5.14 o 
  -1   3  11        0.32       -1.11      5.47 o 
   1   3  11        0.24       11.45     14.09 o 
 -18   4  11        1.03        7.04     14.09 o 
 -16   4  11        0.37        4.34      8.39 o 
 -14   4  11        0.00        5.72      8.72 o 
 -12   4  11        0.92        9.27      9.69 o 
 -10   4  11        0.03        8.49     10.45 o 
  -8   4  11        3.48        1.87      6.45 o 
  -6   4  11       11.74        5.08      6.90 o 
  -4   4  11        0.23        4.26      6.69 o 
  -2   4  11        6.10        0.49      5.47 o 
   0   4  11        0.24        7.04     13.21 o 
 -17   5  11        5.11       -4.01      8.39 o 
 -15   5  11        6.62        8.67      6.97 o 
 -13   5  11        0.20       10.42      7.21 o 
 -11   5  11        2.79       14.81      7.75 o 
  -9   5  11        2.89        6.95      6.86 o 
  -7   5  11        7.00       13.79      7.27 o 
  -5   5  11        1.74        4.89      8.25 o 
  -3   5  11        9.10        7.67      8.80 o 
 -14   6  11        0.04       -1.01      6.60 o 
 -12   6  11        0.34        2.92      6.60 o 
 -10   6  11        0.23        5.73      6.80 o 
  -8   6  11        1.85        3.27      6.41 o 
  -6   6  11        1.22       -3.43      6.72 o 
  -4   6  11        0.02        4.40     14.09 o 
  -9   7  11        0.35        7.92     16.73 o 
 -14   0  12        0.37        8.77      9.01 o 
 -12   0  12        0.16       -3.74      7.39 o 
 -10   0  12       33.89       59.39     12.13 o 
  -8   0  12       38.12       45.89     11.83 o 
  -6   0  12        9.62       13.47      7.27 o 
 -15   1  12        5.96        3.08      8.72 o 
 -13   1  12        2.75        6.00      6.14 o 
 -11   1  12        7.85       13.21      9.64 o 
  -9   1  12        5.80        2.91      9.01 o 
  -7   1  12        5.42        8.48      7.44 o 
  -5   1  12        1.14       -2.24      4.77 o 
 -14   2  12        1.56        1.76     13.21 o 
 -12   2  12        0.46        8.68      9.01 o 
 -10   2  12        0.20       21.05     10.26 o 
  -8   2  12        4.63       13.78      9.63 o 
  -6   2  12        2.79        2.72      5.97 o 
 -11   3  12       10.45        2.13     14.97 o 
  -9   3  12        7.19        5.63      9.28 o 
  -7   3  12        2.93        4.40     12.33 o 
                                                 
